# Supplementary material for: Integrating computational engines to identify TSPAN6 as a migrasome-associated target for immunotherapy sensitization
Source: Front Immunol. 2026 Feb 17;17:1782717. doi: 10.3389/fimmu.2026.1782717 (PMC12953545; doi:10.3389/fimmu.2026.1782717)
Supplement: Supplementary file 2 [file Table2.xlsx]

## Sheet: Table S1
Dataset	Cancer Type	Subtype	Platform	Sample	Therapy	Outcome	N
Braun2020	CCRCC		RNA-seq	Pre-treat bulk tumor	Nivolumab	Overall survival (months)	164
Budhu2023	Hepatocellular		RNA-seq	Pre-treat bulk tumor	ICB	Overall survival (days)	24
Campbell2023	Melanoma		RNA-seq	Pre-treat bulk tumor	anti-CTLA4 to anti-PD1	Best overall response	20
Cui2021	Melanoma		RNA-seq	Pre-treat bulk tumor	anti-PD1	Overall survival (months)	55
Finn2020	Hepatocellular		RNA-seq	Pre-treat bulk tumor	Atezolizumab	Overall survival (days)	47
Finn2020	Hepatocellular		RNA-seq	Pre-treat bulk tumor	Atezolizumab+Bevacizumab	Overall survival (days)	253
Gide2019	Melanoma		RNA-seq	Pre-treat bulk tumor	anti-PD1	Overall survival (days)	41
Gide2019	Melanoma		RNA-seq	Pre-treat bulk tumor	anti-PD1+anti-CTLA4	Overall survival (days)	32
Hamidi2024-IMvigor130	Urothelial		RNA-seq	Pre-treat bulk tumor	Atezolizumab	Overall survival (months)	274
Hamidi2024-IMvigor130	Urothelial		RNA-seq	Pre-treat bulk tumor	Atezolizumab+Chemotherapy	Overall survival (months)	342
Hamidi2024-IMvigor211	Urothelial		RNA-seq	Pre-treat bulk tumor	Atezolizumab	Overall survival (months)	397
Hu2023	NSCLC		RNA-seq	Pre-treat bulk tumor	anti-PD1	RECIST	24
Hugo2016	Melanoma		RNA-seq	Pre-treat bulk tumor	anti-PD1	Overall survival (days)	25
Jung2019	NSCLC		RNA-seq	Pre-treat bulk tumor	anti-PD1 or anti-PDL1	Progression-free survival (days)	27
Kim2018	Gastric		RNA-seq	Pre-treat bulk tumor	Pembrolizumab	Max tumor reduction	44
Lauss2017	Melanoma		RNA-seq	Pre-manu bulk tumor	Adoptive TIL	Overall survival (months)	25
Lee2021	NSCLC		RNA-seq	Pre-treat bulk tumor	Pembrolizumab	Responder	22
Li2023	Mixed		RNA-seq	Pre-treat bulk tumor	ICB	Overall survival (months)	68
Li2024	Hepatocellular		RNA-seq	Pre-treat bulk tumor	anti-PD1	Responder	17
Liu2019	Melanoma		RNA-seq	Pre-treat bulk tumor	anti-PD1 after Ipilimumab Progressed	Overall survival (days)	46
Liu2019	Melanoma		RNA-seq	Pre-treat bulk tumor	anti-PD1 on Ipilimumab Naive	Overall survival (days)	74
Macarulla2024	Biliary Tract		RNA-seq	Pre-treat bulk tumor	Atezolizumab+Bevacizumab	Overall survival (months)	46
Macarulla2024	Biliary Tract		RNA-seq	Pre-treat bulk tumor	Atezolizumab+Placebo	Overall survival (months)	49
Mamdani2021	Esophageal		RNA-seq	Pre-treat bulk tumor	Adjuvant Durvalumab	Relapse-free survival (months)	37
Mariathasan2018	Urothelial		RNA-seq	Pre-treat bulk tumor	Atezolizumab	Overall survival (months)	347
McDermott2018	Renal		RNA-seq	Pre-treat bulk tumor	Atezolizumab	Progression-free survival (months)	76
McDermott2018	Renal		RNA-seq	Pre-treat bulk tumor	Atezolizumab+Bevacizumab	Progression-free survival (months)	84
Miao2018	CCRCC		RNA-seq	Pre-treat bulk tumor	anti-PD(L)1/CTLA4/VEGF	Overall survival (days)	33
Montoya2013	Melanoma		Microarray	Pre-treat bulk tumor	MAGE-A3	Responder	56
Motzer2020	CCRCC		RNA-seq	Pre-treat bulk tumor	Avelumab+Axitinib	Progression-free survival (months)	354
Motzer2020-IMmotion151	Renal		RNA-seq	Pre-treat bulk tumor	Atezolizumab+Bevacizumab	Progression-free survival (months)	407
Nabet2024	Small Cell Lung		RNA-seq	Pre-treat bulk tumor	Atezolizumab	Overall survival (months)	132
Padron2022	Pancreatic		RNA-seq	Pre-treat bulk tumor	Nivolumab+Chemotherapy	Overall survival (days)	23
Padron2022	Pancreatic		RNA-seq	Pre-treat bulk tumor	Nivolumab+Sotigalimab+Chemotherapy	Overall survival (days)	22
Patil2022-OAK	NSCLC		RNA-seq	Pre-treat bulk tumor	Atezolizumab	Overall survival (months)	344
Patil2022-POPLAR	NSCLC		RNA-seq	Pre-treat bulk tumor	Atezolizumab	Overall survival (months)	94
Powles2024	Urothelial		RNA-seq	Pre-treat bulk tumor	Adjuvant Atezolizumab	Overall survival (months)	346
Pusztai2021	Breast	HER2-	Microarray	Pre-treat bulk tumor	Durvalumab+Olaparib	pathological complete response	71
Ravi2023	NSCLC	Adeno	RNA-seq	Pre-treat bulk tumor	anti-PD1	Overall survival (days)	69
Ravi2023	NSCLC	Squamous	RNA-seq	Pre-treat bulk tumor	anti-PD1	Overall survival (days)	18
Riaz2017	Melanoma		RNA-seq	Pre-treat bulk tumor	Nivolumab after Ipilimumab Progressed	Overall survival (days)	26
Riaz2017	Melanoma		RNA-seq	Pre-treat bulk tumor	Nivolumab on Ipilimumab Naive	Overall survival (days)	25
Roper2021	Small Cell Lung		RNA-seq	Pre-treat bulk tumor	Durvalumab	Overall survival (months)	15
Uppaluri2020	HeadNeck		RNA-seq	Pre-treat bulk tumor	Pembrolizumab	Responder	19
VanAllen2015	Melanoma		RNA-seq	Pre-treat bulk tumor	Ipilimumab	Overall survival (days)	41
Vos2023	Salivary		RNA-seq	Pre-treat bulk tumor	Nivolumab+Ipilimumab	Progression-free survival (months)	27
Wolf2022	Breast	Basal	Microarray	Pre-treat bulk tumor	Pembrolizumab	pathological complete response	38
Wolf2022	Breast	Luminal	Microarray	Pre-treat bulk tumor	Pembrolizumab	pathological complete response	31
Yang2021	Mixed		RNA-seq	Pre-treat bulk tumor	Pembrolizumab	Best overall response	63
Zhao2019	Glioblastoma		RNA-seq	Pre-treat bulk tumor	anti-PD1	Overall survival (days)	15

## Sheet: Table S2
ID	Gender	Age	Tumor	Stage	Grade	TSPAN6 before treatment	TSPAN6 after treatment	Immunotherapy regimen	Treatment initiation time	Collection time after treatment	Duration (days)
1	Female	35	Pancreas	Ⅳ	NA	85.34	62.75	eGR1-CAR-NK	2025-10-16	2025-11-18	33
2	Male	50	Stomach	Ⅳ	NA	107.56	15.52	Nivolumab	2025-09-29	2025-10-21	22
3	Male	62	Stomach	Ⅳ	Poorly differentiated adenocarcinoma	60.89	50.02	Nivolumab	2025-09-18	2025-10-14	26
4	Male	57	Stomach	Ⅳ	Poorly differentiated adenocarcinoma	64.99	37.14	Tislelizumab	2025-06-24	2025-07-15	21
5	Male	27	Lung	Ⅲ	NA	42.58	24.33	Pembrolizumab	2025-04-26	2025-05-16	20
6	Male	79	Stomach	Ⅳ	NA	60.66	11.06	Pembrolizumab	2025-04-19	2025-05-16	27
7	Female	59	Pancreas	Ⅳ	NA	75.93	23.3	Camrelizumab	2025-10-14	2025-11-05	22
8	Male	78	Lung	Ⅳ	NA	138.8	64.37	Pembrolizumab	2025-03-10	2025-04-09	30
9	Male	57	Lung	Ⅳ	NA	67.86	36.09	Pembrolizumab	2025-01-16	2025-02-11	26
10	Female	55	Cervix	Ⅳ	NA	35.82	18.42	Pembrolizumab	2025-09-08	2025-10-01	23
11	Male	84	Esophagus	Ⅳ	NA	63.04	25.13	Pembrolizumab	2025-09-29	2025-10-21	22
12	Male	52	Liver	Ⅳ	NA	109.14	59.76	Camrelizumab	2026-05-05	2026-05-29	24
13	Male	52	Esophagus	Ⅳ	NA	61.07	6.37	Tislelizumab	2025-08-14	2025-09-08	25
14	Male	75	Stomach	Ⅳ	NA	57.53	39.12	Tislelizumab	2025-09-16	2025-10-09	23
15	Male	77	Lung	Ⅲ	NA	79.47	31.99	Tislelizumab	2025-03-31	2025-05-19	49
16	Female	39	Stomach	Ⅳ	NA	52.22	29.34	Nivolumab	2025-01-02	2025-02-06	35
17	Female	63	Lung	Ⅳ	NA	37.68	21.58	Pembrolizumab	2024-11-21	2025-01-02	42
18	Female	40	Lung	Ⅳ	NA	37.57	20.89	Pembrolizumab	2024-05-17	2024-06-12	26
19	Male	73	Lung	Ⅲ	NA	50.26	30.11	Serplulimab	2025-01-06	2025-02-27	52
20	Female	64	Stomach	Ⅳ	NA	40	27.19	Tislelizumab	2025-04-18	2025-05-15	27
21	Male	75	Stomach	Ⅳ	NA	61.26	40.7	Nivolumab	2025-01-25	2025-02-24	30
22	Male	48	Stomach	Ⅳ	NA	86.37	22.68	Tislelizumab	2025-01-06	2025-02-24	49
23	Male	58	Liver	Ⅳ	NA	66.62	14.63	Pembrolizumab	2025-01-06	2025-02-06	31
24	Female	44	Lung	Ⅳ	NA	119.4	68.35	Lvonescimab	2025-01-08	2025-02-17	40
25	Male	75	Lung	Ⅳ	NA	56.42	29.18	Serplulimab	2024-12-08	2025-01-08	31
26	Male	63	Cardia	Ⅳ	NA	40.17	21.28	Tislelizumab	2025-04-03	2025-04-27	24
27	Male	73	Lung	Ⅳ	NA	46.33	40.53	Serplulimab	2024-12-11	2025-01-13	33
28	Male	74	Lung	Ⅳ	NA	41.5	33.63	Serplulimab	2025-01-13	2025-02-13	31
29	Male	66	Thyroid	Ⅱ	NA	45.02	22.19	Nivolumab	2025-10-30	2025-12-12	43
30	Female	47	Lung	Ⅳ	NA	31.94	17.74	Atezolizumab	2024-08-26	2024-09-18	23
31	Male	50	Lung	Ⅲ	NA	84.17	67.74	Pembrolizumab	2024-06-03	2024-06-26	23
32	Male	49	Lung	Ⅲ	NA	68.7	55.65	Pembrolizumab	2024-07-14	2024-08-12	29
33	Male	51	Lung	Ⅳ	NA	50.23	37.08	Pembrolizumab	2024-10-21	2024-11-22	32
34	Female	55	Pancreas	Ⅳ	NA	93.69	50.2	eGR1-CAR-NK	2025-12-10	2025-12-24	14
35	Male	64	Lung	Ⅲ	NA	54.21	30.97	Serplulimab	2024-11-21	2024-12-20	29
36	Female	73	Lung	Ⅳ	NA	118.88	72.71	Pembrolizumab	2024-11-13	2025-01-13	61
37	Female	74	Lung	Ⅳ	NA	73.7	48.16	Pembrolizumab	2025-01-12	2025-03-27	74
38	Male	58	Lung	Ⅳ	NA	116.43	53.29	Pembrolizumab	2025-09-20	2025-12-01	72
39	Male	41	Colon	Ⅳ	Poorly differentiated adenoma	51.05	31.35	Pembrolizumab	2025-11-03	2025-11-18	15
40	Male	55	Stomach	Ⅳ	Moderately differentiated adenocarcinoma	82.15	38.14	Nivolumab	2025-08-20	2025-09-15	26
41	Male	74	Lung	Ⅲ	NA	66.83	46.73	Serplulimab	2025-04-07	2025-05-06	29
42	Male	63	Rectum	Ⅳ	NA	78.01	30.35	Pembrolizumab	2025-05-28	2025-06-13	16
43	Male	57	Colon	Ⅳ	NA	62.35	13.3	Pembrolizumab	2025-06-20	2025-07-14	24
44	Male	53	Rectum	Ⅲ	NA	85.64	43.32	Pembrolizumab	2025-06-25	2025-07-16	21

## Sheet: Table S3
CD8 T						CD4 T						Macro						Neutrophil						Mono						NK and DC						Immune checkpints
cancer	infiltrates	rho	p	adj.p		cancer	infiltrates	rho	p	adj.p		cancer	infiltrates	rho	p	adj.p		cancer	infiltrates	rho	p	adj.p		cancer	infiltrates	rho	p	adj.p		cancer	infiltrates	rho	p	adj.p		cancer	gene	rho	p	adj.p
ACC (n=79)	CD8_naive_ImmuCellAI	0.028447	0.811179	0.891155		ACC (n=79)	CD4_naive_ImmuCellAI	0.0080031	0.946423	0.9719		ACC (n=79)	Macrophage M0_CIBERSORT	0.0615605	0.604887	0.759276		ACC (n=79)	Neutrophil_ABIS	0.45977	4.275e-05	0.000465068		ACC (n=79)	Granulocyte-monocyte progenitor_XCELL	0.0586401	0.622155	0.770777		ACC (n=79)	DC_ImmuCellAI	0.0566123	0.634268	0.771716		ACC (n=79)	CD274	0.570789	3.96692e-08	7.02059e-08
ACC (n=79)	CD8_T_ImmuCellAI	0.282734	0.0153649	0.0560028		ACC (n=79)	CD4_T_ImmuCellAI	-0.216899	0.0652979	0.168563		ACC (n=79)	Macrophage M0_CIBERSORT-ABS	0.060887	0.60885	0.759276		ACC (n=79)	Neutrophil_CIBERSORT	0.174607	0.139551	0.325316		ACC (n=79)	Macrophage/Monocyte_MCPCOUNTER	-0.0626166	0.598694	0.760081		ACC (n=79)	Myeloid dendritic cell activated_CIBERSORT	0.133853	0.258902	0.440206		ACC (n=79)	PDCD1	0.189556	0.0942959	0.108396
ACC (n=79)	CD8_TIDE	0.024803	0.835002	0.89554		ACC (n=79)	Central_memory_ImmuCellAI	0.24281	0.0384669	0.11288		ACC (n=79)	Macrophage M1_CIBERSORT	0.068262	0.56608	0.727817		ACC (n=79)	Neutrophil_CIBERSORT-ABS	0.181654	0.124027	0.309206		ACC (n=79)	Monocyte conventional_ABIS	0.274505	0.0187617	0.0663957		ACC (n=79)	Myeloid dendritic cell activated_CIBERSORT-ABS	0.180609	0.12624	0.270014		ACC (n=79)	LGALS9	0.525949	6.43456e-07	1.04138e-06
ACC (n=79)	CTL_TIDE	0.168318	0.154601	0.312406		ACC (n=79)	T cell CD4+ (non-regulatory)_QUANTISEQ	0.183833	0.119504	0.259683		ACC (n=79)	Macrophage M1_CIBERSORT-ABS	0.122826	0.300557	0.49255		ACC (n=79)	Neutrophil_CONSENSUS_TME	0.0771535	0.516474	0.693864		ACC (n=79)	Monocyte non-conventional_ABIS	0.0454277	0.702734	0.827238		ACC (n=79)	Myeloid dendritic cell activated_XCELL	-0.256292	0.0286213	0.0861836		ACC (n=79)	HAVCR2	0.406621	0.000200367	0.000286571
ACC (n=79)	CTL.flag_TIDE	-0.161561	0.172082	0.340671		ACC (n=79)	T cell CD4+ (non-regulatory)_XCELL	-0.0796668	0.502863	0.672661		ACC (n=79)	Macrophage M1_QUANTISEQ	0.0783965	0.50972	0.693101		ACC (n=79)	Neutrophil_ImmuCellAI	-0.102521	0.388085	0.582939		ACC (n=79)	Monocyte_CIBERSORT	-0.222687	0.0582718	0.160522		ACC (n=79)	Myeloid dendritic cell resting_CIBERSORT	-0.132283	0.264581	0.444265		ACC (n=79)	NECTIN2	-0.0381207	0.738723	0.763554
ACC (n=79)	Cytotoxic_ImmuCellAI	0.204926	0.0820039	0.192729		ACC (n=79)	T cell CD4+ central memory_XCELL	-0.351365	0.00230313	0.013179		ACC (n=79)	Macrophage M1_XCELL	-0.312777	0.00705579	0.0306034		ACC (n=79)	Neutrophil_MCPCOUNTER	0.31713	0.00626183	0.0316619		ACC (n=79)	Monocyte_CIBERSORT-ABS	-0.0451488	0.704475	0.827238		ACC (n=79)	Myeloid dendritic cell resting_CIBERSORT-ABS	-0.132355	0.264319	0.444265		ACC (n=79)	TIGIT	0.197389	0.0812176	0.0946897
ACC (n=79)	Exhausted_ImmuCellAI	0.0642654	0.589083	0.73283		ACC (n=79)	T cell CD4+ effector memory_XCELL	-0.164876	0.163333	0.326665		ACC (n=79)	Macrophage M2_CIBERSORT	-0.20337	0.084404	0.186354		ACC (n=79)	Neutrophil_QUANTISEQ	0.275049	0.0185186	0.0755477		ACC (n=79)	Monocyte_CONSENSUS_TME	-0.148891	0.208684	0.397407		ACC (n=79)	Myeloid dendritic cell_ABIS	0.20423	0.0830697	0.198368		BLCA (n=406)	CD274	0.5753	3.77119e-37	2.99263e-36
ACC (n=79)	T cell CD8+ central memory_XCELL	-0.125207	0.291214	0.476191		ACC (n=79)	T cell CD4+ memory activated_CIBERSORT	-0.0444099	0.709094	0.841436		ACC (n=79)	Macrophage M2_CIBERSORT-ABS	0.0703753	0.554089	0.720155		ACC (n=79)	Neutrophil_TIMER	0.135883	0.251684	0.451772		ACC (n=79)	Monocyte_ImmuCellAI	-0.153667	0.194288	0.37654		ACC (n=79)	Myeloid dendritic cell_CONSENSUS_TME	-0.0205188	0.863198	0.924059		BLCA (n=406)	PDCD1	0.616536	7.13564e-44	7.63203e-43
ACC (n=79)	T cell CD8+ effector memory_XCELL	-0.112934	0.341451	0.523694		ACC (n=79)	T cell CD4+ memory activated_CIBERSORT-ABS	-0.0444099	0.709094	0.841436		ACC (n=79)	Macrophage M2_CONSENSUS_TME	-0.118516	0.317966	0.507618		ACC (n=79)	Neutrophil_XCELL	0.0900766	0.448526	0.62679		ACC (n=79)	Monocyte_MCPCOUNTER	-0.0626166	0.598694	0.760081		ACC (n=79)	Myeloid dendritic cell_MCPCOUNTER	0.275545	0.0182999	0.0613602		BLCA (n=406)	LGALS9	0.614777	1.44773e-43	1.48392e-42
ACC (n=79)	T cell CD8+ memory_ABIS	-0.0224742	0.850305	0.903187		ACC (n=79)	T cell CD4+ memory resting_CIBERSORT	-0.004017	0.973093	0.985532		ACC (n=79)	Macrophage M2_QUANTISEQ	-0.0536496	0.652137	0.792908		BLCA (n=406)	Neutrophil_ABIS	0.114761	0.0281448	0.0978692		ACC (n=79)	Monocyte_QUANTISEQ	-0.117345	0.322803	0.525604		ACC (n=79)	Myeloid dendritic cell_QUANTISEQ	0.113216	0.340239	0.523968		BLCA (n=406)	HAVCR2	0.553988	4.93229e-34	3.19301e-33
ACC (n=79)	T cell CD8+ naive_ABIS	-0.0567211	0.633615	0.764736		ACC (n=79)	T cell CD4+ memory resting_CIBERSORT-ABS	0.126162	0.287519	0.473832		ACC (n=79)	Macrophage M2_TIDE	-0.100403	0.398012	0.593309		BLCA (n=406)	Neutrophil_CIBERSORT	-0.0825902	0.114719	0.292085		ACC (n=79)	Monocyte_XCELL	-0.133538	0.260036	0.451967		ACC (n=79)	Myeloid dendritic cell_TIMER	0.106318	0.370656	0.550577		BLCA (n=406)	NECTIN2	0.125801	0.0111779	0.0143967
ACC (n=79)	T cell CD8+ naive_XCELL	-0.0268474	0.821617	0.894434		ACC (n=79)	T cell CD4+ memory_ABIS	-0.118146	0.319488	0.506402		ACC (n=79)	Macrophage M2_XCELL	-0.209773	0.0748724	0.175026		BLCA (n=406)	Neutrophil_CIBERSORT-ABS	-0.0971812	0.0632792	0.186609		BLCA (n=406)	Granulocyte-monocyte progenitor_XCELL	-0.090931	0.0823409	0.204917		ACC (n=79)	Myeloid dendritic cell_XCELL	-0.176651	0.134905	0.283484		BLCA (n=406)	TIGIT	0.53777	8.29161e-32	4.97497e-31
ACC (n=79)	T cell CD8+_CIBERSORT	-0.0258143	0.828375	0.894434		ACC (n=79)	T cell CD4+ memory_XCELL	-0.101796	0.391464	0.57684		ACC (n=79)	Macrophage_CONSENSUS_TME	-0.0561013	0.637335	0.78174		BLCA (n=406)	Neutrophil_CONSENSUS_TME	-0.246901	1.73934e-06	2.83829e-05		BLCA (n=406)	Macrophage/Monocyte_MCPCOUNTER	-0.264333	2.87843e-07	5.48153e-06		ACC (n=79)	NK cell activated_CIBERSORT	0.198205	0.0927717	0.212883		BRCA (n=1086)	CD274	0.467357	5.0598e-60	1.77816e-58
ACC (n=79)	T cell CD8+_CIBERSORT-ABS	0.0265915	0.82329	0.894434		ACC (n=79)	T cell CD4+ naive_ABIS	0.358722	0.00183044	0.0110254		ACC (n=79)	Macrophage_EPIC	-0.0659272	0.579467	0.738435		BLCA (n=406)	Neutrophil_ImmuCellAI	0.178925	0.0005836	0.00402908		BLCA (n=406)	Monocyte conventional_ABIS	-0.231198	7.8722e-06	9.85149e-05		ACC (n=79)	NK cell activated_CIBERSORT-ABS	0.297008	0.0107199	0.040979		BRCA (n=1086)	PDCD1	0.500801	5.18818e-70	4.25431e-68
ACC (n=79)	T cell CD8+_CONSENSUS_TME	0.044928	0.705854	0.827919		ACC (n=79)	T cell CD4+ naive_CIBERSORT	0.101796	0.391467	0.57684		ACC (n=79)	Macrophage_ImmuCellAI	-0.0707432	0.552015	0.720155		BLCA (n=406)	Neutrophil_MCPCOUNTER	0.199487	0.000122012	0.00101866		BLCA (n=406)	Monocyte non-conventional_ABIS	-0.0262937	0.616094	0.766617		ACC (n=79)	NK cell resting_CIBERSORT	-0.0562784	0.636271	0.773281		BRCA (n=1086)	LGALS9	0.662079	5.94224e-138	1.46179e-135
ACC (n=79)	T cell CD8+_EPIC	-0.121103	0.307442	0.488401		ACC (n=79)	T cell CD4+ naive_CIBERSORT-ABS	0.0972666	0.412988	0.599124		ACC (n=79)	Macrophage_TIMER	0.0861281	0.468743	0.654333		BLCA (n=406)	Neutrophil_QUANTISEQ	0.300262	4.61536e-09	9.74654e-08		BLCA (n=406)	Monocyte_CIBERSORT	0.127046	0.0150119	0.0557223		ACC (n=79)	NK cell resting_CIBERSORT-ABS	-0.0356313	0.76473	0.860084		BRCA (n=1086)	HAVCR2	0.360565	1.10203e-34	7.32699e-34
ACC (n=79)	T cell CD8+_MCPCOUNTER	-0.0189352	0.873665	0.918408		ACC (n=79)	T cell CD4+ naive_XCELL	-0.0195207	0.869793	0.9338		ACC (n=79)	Macrophage_XCELL	-0.221741	0.0593761	0.147172		BLCA (n=406)	Neutrophil_TIMER	-0.304099	2.86619e-09	6.85975e-08		BLCA (n=406)	Monocyte_CIBERSORT-ABS	0.0932431	0.07481	0.195837		ACC (n=79)	NK cell_ABIS	0.148988	0.208385	0.380493		BRCA (n=1086)	NECTIN2	-0.0292238	0.335973	0.364094
ACC (n=79)	T cell CD8+_QUANTISEQ	-0.135155	0.254256	0.443906		ACC (n=79)	T cell CD4+ Th1_XCELL	-0.225757	0.0548007	0.149325		ACC (n=79)	Macrophage/Monocyte_MCPCOUNTER	-0.0626166	0.598694	0.757481		BLCA (n=406)	Neutrophil_XCELL	-0.0550015	0.293978	0.495484		BLCA (n=406)	Monocyte_CONSENSUS_TME	-0.317761	4.96255e-10	1.672e-08		ACC (n=79)	NK cell_CONSENSUS_TME	0.0749999	0.528283	0.688262		BRCA (n=1086)	TIGIT	0.464051	4.29194e-59	1.17313e-57
ACC (n=79)	T cell CD8+_TIMER	0.274529	0.0187509	0.065586		ACC (n=79)	T cell CD4+ Th2_XCELL	0.197519	0.0939303	0.223437		BLCA (n=406)	Macrophage M0_CIBERSORT	-0.132255	0.0113195	0.0428951		BRCA (n=1086)	Neutrophil_ABIS	0.261636	8.7054e-17	7.8131e-15		BLCA (n=406)	Monocyte_ImmuCellAI	0.121393	0.0201772	0.069044		ACC (n=79)	NK cell_EPIC	-0.17955	0.128516	0.274063		BRCA-Basal (n=188)	CD274	0.627917	5.20628e-22	1.75445e-21
ACC (n=79)	T cell CD8+_XCELL	-0.0167228	0.888326	0.926329		ACC (n=79)	T cell CD4+_CONSENSUS_TME	0.13185	0.266161	0.452392		BLCA (n=406)	Macrophage M0_CIBERSORT-ABS	-0.158788	0.00231334	0.0128123		BRCA (n=1086)	Neutrophil_CIBERSORT	-0.0343447	0.283022	0.481981		BLCA (n=406)	Monocyte_MCPCOUNTER	-0.264333	2.87843e-07	5.48153e-06		ACC (n=79)	NK cell_MCPCOUNTER	0.231157	0.0491078	0.132345		BRCA-Basal (n=188)	PDCD1	0.642533	2.81344e-23	1.04864e-22
BLCA (n=406)	CD8_naive_ImmuCellAI	0.0585241	0.264097	0.450757		ACC (n=79)	T cell CD4+_EPIC	0.294108	0.0115495	0.0459305		BLCA (n=406)	Macrophage M1_CIBERSORT	-0.170199	0.00107992	0.00670294		BRCA (n=1086)	Neutrophil_CIBERSORT-ABS	-0.0343262	0.283281	0.481981		BLCA (n=406)	Monocyte_QUANTISEQ	-0.230823	8.15073e-06	9.91672e-05		ACC (n=79)	NK cell_QUANTISEQ	0.0354128	0.766132	0.860084		BRCA-Basal (n=188)	LGALS9	0.701113	3.97034e-29	2.12327e-28
BLCA (n=406)	CD8_T_ImmuCellAI	-0.0624889	0.233042	0.423612		ACC (n=79)	T cell CD4+_TIMER	-0.0123188	0.917615	0.960802		BLCA (n=406)	Macrophage M1_CIBERSORT-ABS	-0.189221	0.000272033	0.00212895		BRCA (n=1086)	Neutrophil_CONSENSUS_TME	-0.0509676	0.110998	0.284631		BLCA (n=406)	Monocyte_XCELL	-0.240675	3.20447e-06	4.52761e-05		ACC (n=79)	NK cell_XCELL	0.0837577	0.481113	0.645074		BRCA-Basal (n=188)	HAVCR2	0.551236	2.4596e-16	5.7625e-16
BLCA (n=406)	CD8_TIDE	-0.196377	0.000156231	0.00126938		ACC (n=79)	Th1_ImmuCellAI	-0.392709	0.000589152	0.00412807		BLCA (n=406)	Macrophage M1_QUANTISEQ	-0.339429	2.54927e-11	9.17735e-10		BRCA (n=1086)	Neutrophil_ImmuCellAI	0.0155064	0.627968	0.78278		BRCA (n=1086)	Granulocyte-monocyte progenitor_XCELL	0.0341161	0.286241	0.488176		ACC (n=79)	NK_ImmuCellAI	0.130001	0.272984	0.453431		BRCA-Basal (n=188)	NECTIN2	0.229249	0.00155297	0.00208759
BLCA (n=406)	CTL_TIDE	-0.264867	2.7184e-07	5.57988e-06		ACC (n=79)	Th17_ImmuCellAI	-0.0389568	0.743497	0.862389		BLCA (n=406)	Macrophage M1_XCELL	-0.28352	3.40639e-08	6.13149e-07		BRCA (n=1086)	Neutrophil_MCPCOUNTER	0.0733123	0.0217892	0.0832162		BRCA (n=1086)	Macrophage/Monocyte_MCPCOUNTER	-0.125498	8.24169e-05	0.000820422		ACC (n=79)	NKT_ImmuCellAI	0.101746	0.391699	0.57061		BRCA-Basal (n=188)	TIGIT	0.545704	5.5672e-16	1.26808e-15
BLCA (n=406)	CTL.flag_TIDE	-0.0547899	0.295841	0.477756		ACC (n=79)	Th2_ImmuCellAI	0.0128904	0.913806	0.960429		BLCA (n=406)	Macrophage M2_CIBERSORT	-0.0313887	0.549443	0.720155		BRCA (n=1086)	Neutrophil_QUANTISEQ	0.200491	2.4593e-10	8.02625e-09		BRCA (n=1086)	Monocyte conventional_ABIS	0.030108	0.346675	0.550159		ACC (n=79)	Plasmacytoid dendritic cell_ABIS	0.365732	0.00146317	0.00765676		BRCA-Her2 (n=82)	CD274	0.411413	0.000123132	0.0001803
BLCA (n=406)	Cytotoxic_ImmuCellAI	0.0640024	0.221896	0.413076		ACC (n=79)	Tr1_ImmuCellAI	0.028023	0.813943	0.9089		BLCA (n=406)	Macrophage M2_CIBERSORT-ABS	-0.110669	0.0343042	0.093557		BRCA (n=1086)	Neutrophil_TIMER	0.0583678	0.067927	0.196659		BRCA (n=1086)	Monocyte non-conventional_ABIS	0.0249705	0.43514	0.641722		ACC (n=79)	Plasmacytoid dendritic cell_XCELL	-0.136635	0.249044	0.433014		BRCA-Her2 (n=82)	PDCD1	0.457015	1.58852e-05	2.42718e-05
BLCA (n=406)	Exhausted_ImmuCellAI	-0.201422	0.000104416	0.000915103		BLCA (n=406)	CD4_naive_ImmuCellAI	-0.0956955	0.0674447	0.17367		BLCA (n=406)	Macrophage M2_CONSENSUS_TME	-0.28716	2.23008e-08	4.22541e-07		BRCA (n=1086)	Neutrophil_XCELL	0.0564971	0.0772466	0.219204		BRCA (n=1086)	Monocyte_CIBERSORT	-0.0229403	0.473401	0.674119		ACC (n=79)	T cell NK_XCELL	0.00645937	0.956746	0.977681		BRCA-Her2 (n=82)	LGALS9	0.654553	2.5631e-11	4.81314e-11
BLCA (n=406)	T cell CD8+ central memory_XCELL	-0.0887779	0.0898932	0.206226		BLCA (n=406)	CD4_T_ImmuCellAI	0.0189236	0.718231	0.84546		BLCA (n=406)	Macrophage M2_QUANTISEQ	0.0600986	0.25144	0.437288		BRCA-Basal (n=188)	Neutrophil_ABIS	-0.131804	0.0857192	0.23491		BRCA (n=1086)	Monocyte_CIBERSORT-ABS	-0.017536	0.583675	0.752527		BLCA (n=406)	DC_ImmuCellAI	0.14985	0.00406301	0.0185186		BRCA-Her2 (n=82)	HAVCR2	0.238667	0.0308226	0.0381023
BLCA (n=406)	T cell CD8+ effector memory_XCELL	-0.138804	0.00783083	0.0331959		BLCA (n=406)	Central_memory_ImmuCellAI	-0.0422544	0.420261	0.605411		BLCA (n=406)	Macrophage M2_TIDE	0.119852	0.0218294	0.0674866		BRCA-Basal (n=188)	Neutrophil_CIBERSORT	0.0325255	0.672793	0.813241		BRCA (n=1086)	Monocyte_CONSENSUS_TME	-0.124549	9.33544e-05	0.00090865		BLCA (n=406)	Myeloid dendritic cell activated_CIBERSORT	0.21554	3.20493e-05	0.000314083		BRCA-Her2 (n=82)	NECTIN2	-0.186469	0.0934688	0.10795
BLCA (n=406)	T cell CD8+ memory_ABIS	-0.149724	0.00409443	0.0195844		BLCA (n=406)	T cell CD4+ (non-regulatory)_QUANTISEQ	0.036555	0.485691	0.659976		BLCA (n=406)	Macrophage M2_XCELL	-0.180203	0.000532039	0.00361385		BRCA-Basal (n=188)	Neutrophil_CIBERSORT-ABS	0.0314535	0.682985	0.819399		BRCA (n=1086)	Monocyte_ImmuCellAI	0.0649362	0.042221	0.126663		BLCA (n=406)	Myeloid dendritic cell activated_CIBERSORT-ABS	0.21495	3.37236e-05	0.000321717		BRCA-Her2 (n=82)	TIGIT	0.402096	0.000180689	0.000259938
BLCA (n=406)	T cell CD8+ naive_ABIS	0.0604289	0.24884	0.440125		BLCA (n=406)	T cell CD4+ (non-regulatory)_XCELL	0.044002	0.401281	0.585438		BLCA (n=406)	Macrophage_CONSENSUS_TME	-0.321817	2.89793e-10	8.6938e-09		BRCA-Basal (n=188)	Neutrophil_CONSENSUS_TME	-0.100445	0.191156	0.385533		BRCA (n=1086)	Monocyte_MCPCOUNTER	-0.125498	8.24169e-05	0.000820422		BLCA (n=406)	Myeloid dendritic cell activated_XCELL	-0.258837	5.14764e-07	8.80785e-06		BRCA-LumA (n=560)	CD274	0.349498	1.56312e-17	4.04765e-17
BLCA (n=406)	T cell CD8+ naive_XCELL	0.0395423	0.450731	0.63346		BLCA (n=406)	T cell CD4+ central memory_XCELL	0.0682165	0.192878	0.366808		BLCA (n=406)	Macrophage_EPIC	-0.247002	1.72194e-06	2.13758e-05		BRCA-Basal (n=188)	Neutrophil_ImmuCellAI	0.104085	0.175484	0.372774		BRCA (n=1086)	Monocyte_QUANTISEQ	-0.078466	0.0140583	0.0535437		BLCA (n=406)	Myeloid dendritic cell resting_CIBERSORT	0.0397837	0.44797	0.618325		BRCA-LumA (n=560)	PDCD1	0.413699	1.45646e-24	5.87361e-24
BLCA (n=406)	T cell CD8+_CIBERSORT	3.77688e-05	0.999425	0.999425		BLCA (n=406)	T cell CD4+ effector memory_XCELL	0.123358	0.0182297	0.0636494		BLCA (n=406)	Macrophage_ImmuCellAI	-0.295016	8.75599e-09	1.80123e-07		BRCA-Basal (n=188)	Neutrophil_MCPCOUNTER	0.047829	0.534459	0.700283		BRCA (n=1086)	Monocyte_XCELL	-0.155063	1.08764e-06	1.7644e-05		BLCA (n=406)	Myeloid dendritic cell resting_CIBERSORT-ABS	0.0281996	0.590749	0.737069		BRCA-LumA (n=560)	LGALS9	0.64888	3.11226e-68	1.53123e-66
BLCA (n=406)	T cell CD8+_CIBERSORT-ABS	-0.0583956	0.265149	0.45083		BLCA (n=406)	T cell CD4+ memory activated_CIBERSORT	-0.24569	1.96131e-06	2.92775e-05		BLCA (n=406)	Macrophage_TIMER	0.0592768	0.257993	0.44439		BRCA-Basal (n=188)	Neutrophil_QUANTISEQ	0.0595269	0.43929	0.620887		BRCA-Basal (n=188)	Granulocyte-monocyte progenitor_XCELL	-0.00925297	0.904393	0.952335		BLCA (n=406)	Myeloid dendritic cell_ABIS	-0.00369729	0.943802	0.969894		BRCA-LumA (n=560)	HAVCR2	0.306034	1.31848e-13	2.6157e-13
BLCA (n=406)	T cell CD8+_CONSENSUS_TME	-0.191977	0.000220238	0.0017352		BLCA (n=406)	T cell CD4+ memory activated_CIBERSORT-ABS	-0.250526	1.20947e-06	1.97739e-05		BLCA (n=406)	Macrophage_XCELL	-0.279171	5.60597e-08	9.61024e-07		BRCA-Basal (n=188)	Neutrophil_TIMER	-0.166518	0.0294988	0.0999063		BRCA-Basal (n=188)	Macrophage/Monocyte_MCPCOUNTER	-0.222085	0.00350724	0.0178393		BLCA (n=406)	Myeloid dendritic cell_CONSENSUS_TME	-0.275571	8.41321e-08	1.92967e-06		BRCA-LumA (n=560)	NECTIN2	0.0101757	0.810122	0.830375
BLCA (n=406)	T cell CD8+_EPIC	0.201066	0.000107468	0.000921151		BLCA (n=406)	T cell CD4+ memory resting_CIBERSORT	0.0511959	0.328705	0.514538		BLCA (n=406)	Macrophage/Monocyte_MCPCOUNTER	-0.264333	2.87843e-07	4.31765e-06		BRCA-Basal (n=188)	Neutrophil_XCELL	0.0411511	0.593065	0.755001		BRCA-Basal (n=188)	Monocyte conventional_ABIS	0.202122	0.00802244	0.0351383		BLCA (n=406)	Myeloid dendritic cell_MCPCOUNTER	-0.128969	0.0135415	0.0489858		BRCA-LumA (n=560)	TIGIT	0.420797	1.9367e-25	8.35837e-25
BLCA (n=406)	T cell CD8+_MCPCOUNTER	-0.154924	0.00296157	0.0152982		BLCA (n=406)	T cell CD4+ memory resting_CIBERSORT-ABS	0.0182439	0.727945	0.848171		BRCA (n=1086)	Macrophage M0_CIBERSORT	-0.04805	0.132999	0.268986		BRCA-Her2 (n=82)	Neutrophil_ABIS	0.141344	0.236289	0.441296		BRCA-Basal (n=188)	Monocyte non-conventional_ABIS	-0.189543	0.0130293	0.05006		BLCA (n=406)	Myeloid dendritic cell_QUANTISEQ	0.204494	8.12985e-05	0.000663938		BRCA-LumB (n=216)	CD274	0.554528	8.17938e-19	2.28651e-18
BLCA (n=406)	T cell CD8+_QUANTISEQ	-0.136441	0.00896014	0.0367837		BLCA (n=406)	T cell CD4+ memory_ABIS	-0.123084	0.0184905	0.064342		BRCA (n=1086)	Macrophage M0_CIBERSORT-ABS	-0.0523208	0.10182	0.215619		BRCA-Her2 (n=82)	Neutrophil_CIBERSORT	0.154289	0.195653	0.3924		BRCA-Basal (n=188)	Monocyte_CIBERSORT	0.0137195	0.858646	0.915053		BLCA (n=406)	Myeloid dendritic cell_TIMER	-0.293307	1.07561e-08	2.89877e-07		BRCA-LumB (n=216)	PDCD1	0.526257	8.73369e-17	2.17019e-16
BLCA (n=406)	T cell CD8+_TIMER	-0.195077	0.000173057	0.0013916		BLCA (n=406)	T cell CD4+ memory_XCELL	-0.00936796	0.858244	0.931303		BRCA (n=1086)	Macrophage M1_CIBERSORT	-0.0276431	0.387597	0.586281		BRCA-Her2 (n=82)	Neutrophil_CIBERSORT-ABS	0.158473	0.183658	0.376761		BRCA-Basal (n=188)	Monocyte_CIBERSORT-ABS	-0.0348753	0.65066	0.787262		BLCA (n=406)	Myeloid dendritic cell_XCELL	-0.127355	0.0147673	0.0520232		BRCA-LumB (n=216)	LGALS9	0.63395	1.11323e-25	4.89025e-25
BLCA (n=406)	T cell CD8+_XCELL	-0.0111804	0.831195	0.894434		BLCA (n=406)	T cell CD4+ naive_ABIS	0.126088	0.0157962	0.0571845		BRCA (n=1086)	Macrophage M1_CIBERSORT-ABS	-0.0301931	0.345314	0.536989		BRCA-Her2 (n=82)	Neutrophil_CONSENSUS_TME	0.170262	0.152746	0.340548		BRCA-Basal (n=188)	Monocyte_CONSENSUS_TME	-0.193964	0.0110224	0.0447808		BLCA (n=406)	NK cell activated_CIBERSORT	-0.100724	0.0541944	0.14319		BRCA-LumB (n=216)	HAVCR2	0.312226	2.8736e-06	4.53145e-06
BRCA (n=1086)	CD8_naive_ImmuCellAI	0.171141	7.13285e-08	1.73863e-06		BLCA (n=406)	T cell CD4+ naive_CIBERSORT	0.133651	0.0104782	0.0426584		BRCA (n=1086)	Macrophage M1_QUANTISEQ	-0.109128	0.000625369	0.00409333		BRCA-Her2 (n=82)	Neutrophil_ImmuCellAI	-0.124816	0.296184	0.49687		BRCA-Basal (n=188)	Monocyte_ImmuCellAI	-0.0543675	0.480029	0.678235		BLCA (n=406)	NK cell activated_CIBERSORT-ABS	-0.132412	0.011222	0.0425962		BRCA-LumB (n=216)	NECTIN2	0.00219936	0.974363	0.976049
BRCA (n=1086)	CD8_T_ImmuCellAI	0.121038	0.00014688	0.00122353		BLCA (n=406)	T cell CD4+ naive_CIBERSORT-ABS	0.136861	0.00874957	0.0370866		BRCA (n=1086)	Macrophage M1_XCELL	-0.275964	1.43117e-18	3.4348e-16		BRCA-Her2 (n=82)	Neutrophil_MCPCOUNTER	0.131447	0.271059	0.477164		BRCA-Basal (n=188)	Monocyte_MCPCOUNTER	-0.222085	0.00350724	0.0178393		BLCA (n=406)	NK cell resting_CIBERSORT	0.0371016	0.479187	0.645074		BRCA-LumB (n=216)	TIGIT	0.458992	1.18477e-12	2.31313e-12
BRCA (n=1086)	CD8_TIDE	0.0232447	0.467549	0.644242		BLCA (n=406)	T cell CD4+ naive_XCELL	0.0493841	0.346133	0.533502		BRCA (n=1086)	Macrophage M2_CIBERSORT	-0.121128	0.000145215	0.00117477		BRCA-Her2 (n=82)	Neutrophil_QUANTISEQ	0.0756829	0.527479	0.698764		BRCA-Basal (n=188)	Monocyte_QUANTISEQ	-0.131061	0.0875165	0.209012		BLCA (n=406)	NK cell resting_CIBERSORT-ABS	0.0257007	0.624076	0.766234		CESC (n=304)	CD274	0.38408	4.00662e-12	7.70022e-12
BRCA (n=1086)	CTL_TIDE	0.000343813	0.991428	0.995256		BLCA (n=406)	T cell CD4+ Th1_XCELL	-0.292369	1.20359e-08	3.87404e-07		BRCA (n=1086)	Macrophage M2_CIBERSORT-ABS	-0.0563726	0.0779025	0.177499		BRCA-Her2 (n=82)	Neutrophil_TIMER	0.143818	0.228104	0.430996		BRCA-Basal (n=188)	Monocyte_XCELL	-0.200833	0.00844196	0.0362508		BLCA (n=406)	NK cell_ABIS	0.108691	0.0376692	0.104916		CESC (n=304)	PDCD1	0.50218	7.93437e-21	2.50238e-20
BRCA (n=1086)	CTL.flag_TIDE	0.0394802	0.217129	0.405658		BLCA (n=406)	T cell CD4+ Th2_XCELL	-0.380401	4.77787e-14	6.15151e-12		BRCA (n=1086)	Macrophage M2_CONSENSUS_TME	-0.179062	1.68899e-08	3.37798e-07		BRCA-Her2 (n=82)	Neutrophil_XCELL	-0.130039	0.276271	0.481965		BRCA-Her2 (n=82)	Granulocyte-monocyte progenitor_XCELL	0.144039	0.227384	0.420229		BLCA (n=406)	NK cell_CONSENSUS_TME	-0.229315	9.3698e-06	0.00011349		CESC (n=304)	LGALS9	0.47545	1.49657e-18	4.09062e-18
BRCA (n=1086)	Cytotoxic_ImmuCellAI	0.151385	1.95455e-06	3.17615e-05		BLCA (n=406)	T cell CD4+_CONSENSUS_TME	-0.150908	0.00380666	0.0198023		BRCA (n=1086)	Macrophage M2_QUANTISEQ	-0.102903	0.0012634	0.00751777		BRCA-LumA (n=560)	Neutrophil_ABIS	0.312989	4.96172e-13	2.22657e-11		BRCA-Her2 (n=82)	Macrophage/Monocyte_MCPCOUNTER	-0.0857172	0.474038	0.674119		BLCA (n=406)	NK cell_EPIC	-0.249421	1.35196e-06	1.99645e-05		CESC (n=304)	HAVCR2	0.455992	5.13714e-17	1.30282e-16
BRCA (n=1086)	Exhausted_ImmuCellAI	0.0598796	0.0610881	0.15936		BLCA (n=406)	T cell CD4+_EPIC	0.29543	8.32844e-09	2.85943e-07		BRCA (n=1086)	Macrophage M2_TIDE	0.184402	6.16228e-09	1.3445e-07		BRCA-LumA (n=560)	Neutrophil_CIBERSORT	-0.0488665	0.271146	0.477164		BRCA-Her2 (n=82)	Monocyte conventional_ABIS	0.136461	0.253038	0.446157		BLCA (n=406)	NK cell_MCPCOUNTER	-0.219894	2.19078e-05	0.00022492		CESC (n=304)	NECTIN2	0.126768	0.0270982	0.0338384
BRCA (n=1086)	T cell CD8+ central memory_XCELL	-0.0701442	0.0281895	0.0897462		BLCA (n=406)	T cell CD4+_TIMER	-0.0217897	0.677786	0.817471		BRCA (n=1086)	Macrophage M2_XCELL	-0.240061	2.67253e-14	1.74929e-12		BRCA-LumA (n=560)	Neutrophil_CIBERSORT-ABS	-0.0473976	0.285832	0.484026		BRCA-Her2 (n=82)	Monocyte non-conventional_ABIS	-0.0996604	0.404888	0.620073		BLCA (n=406)	NK cell_QUANTISEQ	0.116392	0.0259691	0.0806764		CESC (n=304)	TIGIT	0.536067	5.14678e-24	2.04211e-23
BRCA (n=1086)	T cell CD8+ effector memory_XCELL	-0.0906657	0.00452463	0.0208829		BLCA (n=406)	Th1_ImmuCellAI	-0.100815	0.053978	0.147865		BRCA (n=1086)	Macrophage_CONSENSUS_TME	-0.152352	1.67753e-06	2.11898e-05		BRCA-LumA (n=560)	Neutrophil_CONSENSUS_TME	-0.0894919	0.0435792	0.137236		BRCA-Her2 (n=82)	Monocyte_CIBERSORT	-0.0655815	0.584153	0.752527		BLCA (n=406)	NK cell_XCELL	-0.0605072	0.248225	0.432289		CHOL (n=35)	CD274	0.204762	0.238022	0.264947
BRCA (n=1086)	T cell CD8+ memory_ABIS	-0.00681458	0.831365	0.894434		BLCA (n=406)	Th17_ImmuCellAI	0.196172	0.000158781	0.00134053		BRCA (n=1086)	Macrophage_EPIC	-0.24804	3.42473e-15	3.69894e-13		BRCA-LumA (n=560)	Neutrophil_ImmuCellAI	-0.00462098	0.917171	0.951631		BRCA-Her2 (n=82)	Monocyte_CIBERSORT-ABS	-0.0547041	0.648104	0.786853		BLCA (n=406)	NK_ImmuCellAI	-0.0160646	0.759374	0.859879		CHOL (n=35)	PDCD1	0.334454	0.0495578	0.0597608
BRCA (n=1086)	T cell CD8+ naive_ABIS	-0.0353124	0.269671	0.455998		BLCA (n=406)	Th2_ImmuCellAI	0.167247	0.0013212	0.00829778		BRCA (n=1086)	Macrophage_ImmuCellAI	-0.200914	2.25121e-10	7.04727e-09		BRCA-LumA (n=560)	Neutrophil_MCPCOUNTER	0.147694	0.000830953	0.00562853		BRCA-Her2 (n=82)	Monocyte_CONSENSUS_TME	0.140092	0.24051	0.435303		BLCA (n=406)	NKT_ImmuCellAI	-0.0807469	0.12307	0.265871		CHOL (n=35)	LGALS9	0.494958	0.00250441	0.00333018
BRCA (n=1086)	T cell CD8+ naive_XCELL	-0.0499957	0.117984	0.252822		BLCA (n=406)	Tr1_ImmuCellAI	-0.113249	0.0302998	0.0945721		BRCA (n=1086)	Macrophage_TIMER	0.0263834	0.4096	0.600635		BRCA-LumA (n=560)	Neutrophil_QUANTISEQ	0.138426	0.00174551	0.0108041		BRCA-Her2 (n=82)	Monocyte_ImmuCellAI	0.13877	0.245019	0.43983		BLCA (n=406)	Plasmacytoid dendritic cell_ABIS	0.0252667	0.629946	0.768321		CHOL (n=35)	HAVCR2	0.262745	0.127283	0.144961
BRCA (n=1086)	T cell CD8+_CIBERSORT	0.0148445	0.642719	0.771263		BRCA (n=1086)	CD4_naive_ImmuCellAI	0.000649524	0.983806	0.987642		BRCA (n=1086)	Macrophage_XCELL	-0.293656	6.34412e-21	2.28388e-18		BRCA-LumA (n=560)	Neutrophil_TIMER	-0.0446784	0.314409	0.520151		BRCA-Her2 (n=82)	Monocyte_MCPCOUNTER	-0.0857172	0.474038	0.674119		BLCA (n=406)	Plasmacytoid dendritic cell_XCELL	-0.250648	1.19463e-06	1.81381e-05		CHOL (n=35)	NECTIN2	-0.131373	0.451899	0.481243
BRCA (n=1086)	T cell CD8+_CIBERSORT-ABS	0.0103926	0.745358	0.850809		BRCA (n=1086)	CD4_T_ImmuCellAI	-0.0708026	0.0267401	0.0866111		BRCA (n=1086)	Macrophage/Monocyte_MCPCOUNTER	-0.125498	8.24169e-05	0.00072366		BRCA-LumA (n=560)	Neutrophil_XCELL	0.0441085	0.320627	0.525594		BRCA-Her2 (n=82)	Monocyte_QUANTISEQ	-0.156803	0.188381	0.366715		BLCA (n=406)	T cell NK_XCELL	-0.0894111	0.0876167	0.206225		CHOL (n=35)	TIGIT	0.210364	0.225144	0.251752
BRCA (n=1086)	T cell CD8+_CONSENSUS_TME	-0.0568108	0.075615	0.183167		BRCA (n=1086)	Central_memory_ImmuCellAI	0.0861283	0.0070086	0.0311813		BRCA-Basal (n=188)	Macrophage M0_CIBERSORT	0.0650867	0.397679	0.593309		BRCA-LumB (n=216)	Neutrophil_ABIS	0.180945	0.0127141	0.0563504		BRCA-Her2 (n=82)	Monocyte_XCELL	-0.0950905	0.426875	0.638127		BRCA (n=1086)	DC_ImmuCellAI	-0.168006	1.23902e-07	2.52012e-06		COAD (n=456)	CD274	0.374611	1.2213e-16	2.9455e-16
BRCA (n=1086)	T cell CD8+_EPIC	-0.0159957	0.617159	0.755705		BRCA (n=1086)	T cell CD4+ (non-regulatory)_QUANTISEQ	-0.0678036	0.0339019	0.103617		BRCA-Basal (n=188)	Macrophage M0_CIBERSORT-ABS	-0.0318454	0.679252	0.804378		BRCA-LumB (n=216)	Neutrophil_CIBERSORT	-0.0549041	0.453034	0.627951		BRCA-LumA (n=560)	Granulocyte-monocyte progenitor_XCELL	0.0856046	0.0535916	0.151439		BRCA (n=1086)	Myeloid dendritic cell activated_CIBERSORT	0.106059	0.000888594	0.00517786		COAD (n=456)	PDCD1	0.389484	5.73414e-18	1.55011e-17
BRCA (n=1086)	T cell CD8+_MCPCOUNTER	0.0335758	0.293946	0.476576		BRCA (n=1086)	T cell CD4+ (non-regulatory)_XCELL	-0.0280062	0.381391	0.570977		BRCA-Basal (n=188)	Macrophage M1_CIBERSORT	-0.0515847	0.502822	0.689585		BRCA-LumB (n=216)	Neutrophil_CIBERSORT-ABS	-0.0638157	0.382995	0.580149		BRCA-LumA (n=560)	Macrophage/Monocyte_MCPCOUNTER	-0.16968	0.000119728	0.00107022		BRCA (n=1086)	Myeloid dendritic cell activated_CIBERSORT-ABS	0.106233	0.000871294	0.00510465		COAD (n=456)	LGALS9	0.349229	1.58886e-14	3.39879e-14
BRCA (n=1086)	T cell CD8+_QUANTISEQ	-0.0308694	0.334611	0.516825		BRCA (n=1086)	T cell CD4+ central memory_XCELL	-0.0218648	0.494396	0.665413		BRCA-Basal (n=188)	Macrophage M1_CIBERSORT-ABS	-0.124888	0.103627	0.218802		BRCA-LumB (n=216)	Neutrophil_CONSENSUS_TME	-0.0050176	0.945369	0.964285		BRCA-LumA (n=560)	Monocyte conventional_ABIS	-0.00800107	0.857096	0.915053		BRCA (n=1086)	Myeloid dendritic cell activated_XCELL	-0.11152	0.000472622	0.00301471		COAD (n=456)	HAVCR2	0.312673	8.45901e-12	1.61311e-11
BRCA (n=1086)	T cell CD8+_TIMER	0.0836639	0.0088186	0.0363942		BRCA (n=1086)	T cell CD4+ effector memory_XCELL	-0.156125	9.15938e-07	1.54658e-05		BRCA-Basal (n=188)	Macrophage M1_QUANTISEQ	-0.316657	2.44779e-05	0.000238163		BRCA-LumB (n=216)	Neutrophil_ImmuCellAI	-0.0366023	0.617056	0.771857		BRCA-LumA (n=560)	Monocyte non-conventional_ABIS	0.154645	0.000462716	0.00332245		BRCA (n=1086)	Myeloid dendritic cell resting_CIBERSORT	0.0773209	0.0155279	0.0538235		COAD (n=456)	NECTIN2	0.195471	2.63075e-05	3.94613e-05
BRCA (n=1086)	T cell CD8+_XCELL	-0.0906795	0.00451851	0.0208829		BRCA (n=1086)	T cell CD4+ memory activated_CIBERSORT	-0.0369119	0.24856	0.433193		BRCA-Basal (n=188)	Macrophage M1_XCELL	-0.367909	7.40234e-07	9.86979e-06		BRCA-LumB (n=216)	Neutrophil_MCPCOUNTER	0.14477	0.046863	0.146294		BRCA-LumA (n=560)	Monocyte_CIBERSORT	-0.0423086	0.34079	0.54574		BRCA (n=1086)	Myeloid dendritic cell resting_CIBERSORT-ABS	0.0647392	0.0428508	0.118141		COAD (n=456)	TIGIT	0.295624	1.19497e-10	2.21024e-10
BRCA-Basal (n=188)	CD8_naive_ImmuCellAI	0.151743	0.0475649	0.132031		BRCA (n=1086)	T cell CD4+ memory activated_CIBERSORT-ABS	-0.0390106	0.222652	0.402759		BRCA-Basal (n=188)	Macrophage M2_CIBERSORT	0.0592518	0.441412	0.629517		BRCA-LumB (n=216)	Neutrophil_QUANTISEQ	0.0931657	0.202276	0.401199		BRCA-LumA (n=560)	Monocyte_CIBERSORT-ABS	-0.0341781	0.441643	0.643773		BRCA (n=1086)	Myeloid dendritic cell_ABIS	0.143036	7.02707e-06	8.80835e-05		DLBC (n=48)	CD274	0.0843465	0.568689	0.597853
BRCA-Basal (n=188)	CD8_T_ImmuCellAI	0.0863129	0.261647	0.449526		BRCA (n=1086)	T cell CD4+ memory resting_CIBERSORT	0.0524231	0.101151	0.235196		BRCA-Basal (n=188)	Macrophage M2_CIBERSORT-ABS	-0.0919843	0.231475	0.40949		BRCA-LumB (n=216)	Neutrophil_TIMER	0.0793333	0.277865	0.481965		BRCA-LumA (n=560)	Monocyte_CONSENSUS_TME	-0.152816	0.000541094	0.00380764		BRCA (n=1086)	Myeloid dendritic cell_CONSENSUS_TME	-0.110832	0.0005126	0.00319412		DLBC (n=48)	PDCD1	0.00445072	0.976049	0.976049
BRCA-Basal (n=188)	CD8_TIDE	-0.178752	0.0193241	0.0672894		BRCA (n=1086)	T cell CD4+ memory resting_CIBERSORT-ABS	0.0458822	0.151421	0.312941		BRCA-Basal (n=188)	Macrophage M2_CONSENSUS_TME	-0.18713	0.0142547	0.0503106		BRCA-LumB (n=216)	Neutrophil_XCELL	0.0533908	0.465602	0.637981		BRCA-LumA (n=560)	Monocyte_ImmuCellAI	0.0297591	0.502925	0.693759		BRCA (n=1086)	Myeloid dendritic cell_MCPCOUNTER	0.0967725	0.00243615	0.0118296		DLBC (n=48)	LGALS9	0.283326	0.0510107	0.0612128
BRCA-Basal (n=188)	CTL_TIDE	-0.220269	0.00379273	0.0183747		BRCA (n=1086)	T cell CD4+ memory_ABIS	-0.11506	0.000309168	0.00241244		BRCA-Basal (n=188)	Macrophage M2_QUANTISEQ	-0.210155	0.00580051	0.0264745		CESC (n=304)	Neutrophil_ABIS	0.139925	0.0202728	0.0791082		BRCA-LumA (n=560)	Monocyte_MCPCOUNTER	-0.16968	0.000119728	0.00107022		BRCA (n=1086)	Myeloid dendritic cell_QUANTISEQ	0.183739	6.99576e-09	1.9337e-07		DLBC (n=48)	HAVCR2	0.131893	0.371531	0.399112
BRCA-Basal (n=188)	CTL.flag_TIDE	NA	NA	NA		BRCA (n=1086)	T cell CD4+ memory_XCELL	-0.0742938	0.0200815	0.0689465		BRCA-Basal (n=188)	Macrophage M2_TIDE	0.262852	0.000514099	0.00355915		CESC (n=304)	Neutrophil_CIBERSORT	-0.0348173	0.565342	0.730064		BRCA-LumA (n=560)	Monocyte_QUANTISEQ	-0.0821697	0.063967	0.172948		BRCA (n=1086)	Myeloid dendritic cell_TIMER	0.0154125	0.630052	0.768321		DLBC (n=48)	NECTIN2	0.315241	0.0290752	0.0361237
BRCA-Basal (n=188)	Cytotoxic_ImmuCellAI	0.0861694	0.262444	0.449904		BRCA (n=1086)	T cell CD4+ naive_ABIS	0.230612	2.77112e-13	2.85426e-11		BRCA-Basal (n=188)	Macrophage M2_XCELL	-0.152962	0.0457883	0.119882		CESC (n=304)	Neutrophil_CIBERSORT-ABS	-0.0470303	0.437285	0.620495		BRCA-LumA (n=560)	Monocyte_XCELL	-0.161076	0.000263311	0.00213575		BRCA (n=1086)	Myeloid dendritic cell_XCELL	-0.0707249	0.0269078	0.082876		DLBC (n=48)	TIGIT	-0.00890143	0.952119	0.963873
BRCA-Basal (n=188)	Exhausted_ImmuCellAI	0.0152742	0.842824	0.900552		BRCA (n=1086)	T cell CD4+ naive_CIBERSORT	-0.0101715	0.750592	0.865745		BRCA-Basal (n=188)	Macrophage_CONSENSUS_TME	-0.138428	0.0709795	0.168664		CESC (n=304)	Neutrophil_CONSENSUS_TME	-0.134372	0.025862	0.0928446		BRCA-LumB (n=216)	Granulocyte-monocyte progenitor_XCELL	-0.0205205	0.779272	0.864104		BRCA (n=1086)	NK cell activated_CIBERSORT	-0.0467859	0.143518	0.294691		ESCA (n=184)	CD274	0.0829766	0.262794	0.291204
BRCA-Basal (n=188)	T cell CD8+ central memory_XCELL	-0.314624	2.77733e-05	0.000288842		BRCA (n=1086)	T cell CD4+ naive_CIBERSORT-ABS	-0.0102264	0.749291	0.865213		BRCA-Basal (n=188)	Macrophage_EPIC	-0.354585	1.95205e-06	2.38216e-05		CESC (n=304)	Neutrophil_ImmuCellAI	-0.0187831	0.756491	0.854026		BRCA-LumB (n=216)	Macrophage/Monocyte_MCPCOUNTER	-0.0409328	0.576002	0.748177		BRCA (n=1086)	NK cell activated_CIBERSORT-ABS	-0.0347186	0.277812	0.457923		ESCA (n=184)	PDCD1	0.41314	5.59641e-09	1.0049e-08
BRCA-Basal (n=188)	T cell CD8+ effector memory_XCELL	-0.328228	1.17216e-05	0.000132505		BRCA (n=1086)	T cell CD4+ naive_XCELL	-0.0555705	0.0822345	0.202635		BRCA-Basal (n=188)	Macrophage_ImmuCellAI	-0.172997	0.0236526	0.0705189		CESC (n=304)	Neutrophil_MCPCOUNTER	0.132008	0.0286171	0.0978692		BRCA-LumB (n=216)	Monocyte conventional_ABIS	-0.0108854	0.881821	0.9352		BRCA (n=1086)	NK cell resting_CIBERSORT	0.00855499	0.789208	0.871769		ESCA (n=184)	LGALS9	0.525349	1.9122e-14	4.05518e-14
BRCA-Basal (n=188)	T cell CD8+ memory_ABIS	-0.235412	0.00193842	0.0106477		BRCA (n=1086)	T cell CD4+ Th1_XCELL	-0.182619	8.65839e-09	2.87682e-07		BRCA-Basal (n=188)	Macrophage_TIMER	0.154694	0.0433604	0.114777		CESC (n=304)	Neutrophil_QUANTISEQ	-0.0281534	0.642049	0.789368		BRCA-LumB (n=216)	Monocyte non-conventional_ABIS	0.0766751	0.294335	0.497755		BRCA (n=1086)	NK cell resting_CIBERSORT-ABS	0.0113008	0.723976	0.842814		ESCA (n=184)	HAVCR2	0.253384	0.000519586	0.000722136
BRCA-Basal (n=188)	T cell CD8+ naive_ABIS	0.139686	0.0684284	0.171071		BRCA (n=1086)	T cell CD4+ Th2_XCELL	-0.0225806	0.480368	0.657077		BRCA-Basal (n=188)	Macrophage_XCELL	-0.29242	0.000104022	0.000891614		CESC (n=304)	Neutrophil_TIMER	-0.107334	0.0755757	0.217053		BRCA-LumB (n=216)	Monocyte_CIBERSORT	-0.0184466	0.801089	0.883661		BRCA (n=1086)	NK cell_ABIS	0.101499	0.00147301	0.00767105		ESCA (n=184)	NECTIN2	0.360334	5.05238e-07	8.23104e-07
BRCA-Basal (n=188)	T cell CD8+ naive_XCELL	-0.169572	0.0266055	0.0862194		BRCA (n=1086)	T cell CD4+_CONSENSUS_TME	-0.0223144	0.485559	0.659976		BRCA-Basal (n=188)	Macrophage/Monocyte_MCPCOUNTER	-0.222085	0.00350724	0.0177832		CESC (n=304)	Neutrophil_XCELL	-0.125159	0.0380578	0.123088		BRCA-LumB (n=216)	Monocyte_CIBERSORT-ABS	-0.000882017	0.990389	0.998158		BRCA (n=1086)	NK cell_CONSENSUS_TME	-0.0543405	0.089255	0.209146		ESCA (n=184)	TIGIT	0.327798	5.56442e-06	8.66359e-06
BRCA-Basal (n=188)	T cell CD8+_CIBERSORT	-0.135171	0.0779475	0.186117		BRCA (n=1086)	T cell CD4+_EPIC	0.0457062	0.152998	0.314548		BRCA-Her2 (n=82)	Macrophage M0_CIBERSORT	-0.0215913	0.857134	0.925243		CHOL (n=35)	Neutrophil_ABIS	-0.0081776	0.96339	0.976997		BRCA-LumB (n=216)	Monocyte_CONSENSUS_TME	-0.0869955	0.233923	0.428025		BRCA (n=1086)	NK cell_EPIC	-0.140522	1.01901e-05	0.000119401		GBM (n=287)	CD274	0.419312	1.19601e-13	2.41162e-13
BRCA-Basal (n=188)	T cell CD8+_CIBERSORT-ABS	-0.181244	0.0176744	0.0632386		BRCA (n=1086)	T cell CD4+_TIMER	0.0283686	0.375258	0.564879		BRCA-Her2 (n=82)	Macrophage M0_CIBERSORT-ABS	0.0521581	0.66347	0.796164		CHOL (n=35)	Neutrophil_CIBERSORT	0.191386	0.278241	0.481965		BRCA-LumB (n=216)	Monocyte_ImmuCellAI	0.0565228	0.439805	0.643773		BRCA (n=1086)	NK cell_MCPCOUNTER	-0.0253494	0.428204	0.599485		GBM (n=287)	PDCD1	0.0908081	0.124822	0.142819
BRCA-Basal (n=188)	T cell CD8+_CONSENSUS_TME	-0.241524	0.0014605	0.00892559		BRCA (n=1086)	Th1_ImmuCellAI	-0.143657	6.40518e-06	8.35105e-05		BRCA-Her2 (n=82)	Macrophage M1_CIBERSORT	-0.0762521	0.524369	0.701758		CHOL (n=35)	Neutrophil_CIBERSORT-ABS	0.223686	0.20348	0.40137		BRCA-LumB (n=216)	Monocyte_MCPCOUNTER	-0.0409328	0.576002	0.748177		BRCA (n=1086)	NK cell_QUANTISEQ	0.192824	1.18154e-09	4.39206e-08		GBM (n=287)	LGALS9	0.658513	4.67108e-37	3.5909e-36
BRCA-Basal (n=188)	T cell CD8+_EPIC	-0.0248293	0.747185	0.850809		BRCA (n=1086)	Th17_ImmuCellAI	-0.0198591	0.534838	0.701762		BRCA-Her2 (n=82)	Macrophage M1_CIBERSORT-ABS	-0.00405861	0.973008	0.990899		CHOL (n=35)	Neutrophil_CONSENSUS_TME	0.0854727	0.630782	0.783567		BRCA-LumB (n=216)	Monocyte_QUANTISEQ	-0.130664	0.0731154	0.192919		BRCA (n=1086)	NK cell_XCELL	-0.0449144	0.160247	0.317582		GBM (n=287)	HAVCR2	0.507878	3.17468e-20	9.64163e-20
BRCA-Basal (n=188)	T cell CD8+_MCPCOUNTER	-0.202764	0.00782049	0.0331959		BRCA (n=1086)	Th2_ImmuCellAI	-0.113226	0.000385794	0.0029005		BRCA-Her2 (n=82)	Macrophage M1_QUANTISEQ	-0.00295211	0.980365	0.995575		CHOL (n=35)	Neutrophil_ImmuCellAI	0.207884	0.238094	0.441296		BRCA-LumB (n=216)	Monocyte_XCELL	-0.107343	0.141513	0.297993		BRCA (n=1086)	NK_ImmuCellAI	0.0537746	0.0926424	0.212883		GBM (n=287)	NECTIN2	0.4584	2.56461e-16	5.95184e-16
BRCA-Basal (n=188)	T cell CD8+_QUANTISEQ	-0.240961	0.00149953	0.00899718		BRCA (n=1086)	Tr1_ImmuCellAI	-0.120921	0.000149085	0.00126907		BRCA-Her2 (n=82)	Macrophage M1_XCELL	-0.132738	0.26634	0.455498		CHOL (n=35)	Neutrophil_MCPCOUNTER	0.0152607	0.931736	0.958433		CESC (n=304)	Granulocyte-monocyte progenitor_XCELL	0.143562	0.0172086	0.0622922		BRCA (n=1086)	NKT_ImmuCellAI	0.105811	0.000913853	0.00529642		GBM (n=287)	TIGIT	-0.0617249	0.297358	0.326563
BRCA-Basal (n=188)	T cell CD8+_TIMER	0.082636	0.28259	0.466005		BRCA-Basal (n=188)	CD4_naive_ImmuCellAI	-0.019135	0.803817	0.904843		BRCA-Her2 (n=82)	Macrophage M2_CIBERSORT	0.166756	0.161504	0.315986		CHOL (n=35)	Neutrophil_QUANTISEQ	0.0744721	0.675521	0.813799		CESC (n=304)	Macrophage/Monocyte_MCPCOUNTER	-0.106786	0.0770891	0.196284		BRCA (n=1086)	Plasmacytoid dendritic cell_ABIS	0.0362186	0.257565	0.440206		HNSC (n=520)	CD274	0.438992	6.58812e-26	3.05788e-25
BRCA-Basal (n=188)	T cell CD8+_XCELL	-0.303404	5.48527e-05	0.000528211		BRCA-Basal (n=188)	CD4_T_ImmuCellAI	0.145255	0.058014	0.155611		BRCA-Her2 (n=82)	Macrophage M2_CIBERSORT-ABS	0.258545	0.0283172	0.0812286		CHOL (n=35)	Neutrophil_TIMER	-0.0808637	0.649382	0.795659		CESC (n=304)	Monocyte conventional_ABIS	0.10216	0.0908678	0.215136		BRCA (n=1086)	Plasmacytoid dendritic cell_XCELL	-0.198719	3.55437e-10	1.59651e-08		HNSC (n=520)	PDCD1	0.526624	1.93198e-38	1.76024e-37
BRCA-Her2 (n=82)	CD8_naive_ImmuCellAI	-0.0097728	0.935064	0.955897		BRCA-Basal (n=188)	Central_memory_ImmuCellAI	0.293686	9.67524e-05	0.000889776		BRCA-Her2 (n=82)	Macrophage M2_CONSENSUS_TME	0.122113	0.306847	0.498712		CHOL (n=35)	Neutrophil_XCELL	-0.0196632	0.91211	0.949463		CESC (n=304)	Monocyte non-conventional_ABIS	-0.135	0.0251697	0.0841553		BRCA (n=1086)	T cell NK_XCELL	-0.0913834	0.0042147	0.0188525		HNSC (n=520)	LGALS9	0.416518	3.08055e-23	1.13107e-22
BRCA-Her2 (n=82)	CD8_T_ImmuCellAI	-0.0248524	0.835837	0.89554		BRCA-Basal (n=188)	T cell CD4+ (non-regulatory)_QUANTISEQ	0.223907	0.00324038	0.0175662		BRCA-Her2 (n=82)	Macrophage M2_QUANTISEQ	0.0496799	0.678562	0.804378		COAD (n=456)	Neutrophil_ABIS	-0.0135566	0.786149	0.876483		CESC (n=304)	Monocyte_CIBERSORT	0.0909413	0.132494	0.284471		BRCA-Basal (n=188)	DC_ImmuCellAI	-0.169083	0.0270514	0.0830116		HNSC (n=520)	HAVCR2	0.442359	2.51929e-26	1.21519e-25
BRCA-Her2 (n=82)	CD8_TIDE	0.0671874	0.574961	0.725679		BRCA-Basal (n=188)	T cell CD4+ (non-regulatory)_XCELL	-0.0614896	0.424325	0.608706		BRCA-Her2 (n=82)	Macrophage M2_TIDE	-0.0404838	0.735632	0.847448		COAD (n=456)	Neutrophil_CIBERSORT	-0.0867413	0.153673	0.340548		CESC (n=304)	Monocyte_CIBERSORT-ABS	0.11015	0.0681719	0.183186		BRCA-Basal (n=188)	Myeloid dendritic cell activated_CIBERSORT	0.00603133	0.937596	0.966279		HNSC (n=520)	NECTIN2	0.134041	0.0021907	0.00292887
BRCA-Her2 (n=82)	CTL_TIDE	0.0377626	0.752814	0.854723		BRCA-Basal (n=188)	T cell CD4+ central memory_XCELL	-0.0873739	0.255808	0.439004		BRCA-Her2 (n=82)	Macrophage M2_XCELL	0.135687	0.255765	0.44267		COAD (n=456)	Neutrophil_CIBERSORT-ABS	-0.102149	0.0927001	0.250221		CESC (n=304)	Monocyte_CONSENSUS_TME	-0.206325	0.000575195	0.00393649		BRCA-Basal (n=188)	Myeloid dendritic cell activated_CIBERSORT-ABS	0.00394711	0.959137	0.978167		HNSC (n=520)	TIGIT	0.437215	1.08966e-25	4.87376e-25
BRCA-Her2 (n=82)	CTL.flag_TIDE	0.148326	0.213703	0.402628		BRCA-Basal (n=188)	T cell CD4+ effector memory_XCELL	-0.119949	0.118128	0.25778		BRCA-Her2 (n=82)	Macrophage_CONSENSUS_TME	0.15196	0.202567	0.373167		COAD (n=456)	Neutrophil_CONSENSUS_TME	-0.0713843	0.152601	0.340548		CESC (n=304)	Monocyte_ImmuCellAI	-0.0179443	0.767046	0.863666		BRCA-Basal (n=188)	Myeloid dendritic cell activated_XCELL	-0.233532	0.00211174	0.0104906		HNSC-HPV+ (n=97)	CD274	0.509007	1.01653e-07	1.76103e-07
BRCA-Her2 (n=82)	Cytotoxic_ImmuCellAI	0.0352125	0.769026	0.866992		BRCA-Basal (n=188)	T cell CD4+ memory activated_CIBERSORT	-0.137335	0.073259	0.184491		BRCA-Her2 (n=82)	Macrophage_EPIC	0.0181216	0.879906	0.939959		COAD (n=456)	Neutrophil_ImmuCellAI	0.102398	0.0399142	0.127939		CESC (n=304)	Monocyte_MCPCOUNTER	-0.106786	0.0770891	0.196284		BRCA-Basal (n=188)	Myeloid dendritic cell resting_CIBERSORT	0.0612372	0.426233	0.597502		HNSC-HPV+ (n=97)	PDCD1	0.466127	1.4963e-06	2.39019e-06
BRCA-Her2 (n=82)	Exhausted_ImmuCellAI	0.00911082	0.939454	0.956624		BRCA-Basal (n=188)	T cell CD4+ memory activated_CIBERSORT-ABS	-0.139266	0.0692714	0.177486		BRCA-Her2 (n=82)	Macrophage_ImmuCellAI	0.0664719	0.579048	0.738435		COAD (n=456)	Neutrophil_MCPCOUNTER	-0.174796	0.0038301	0.0205225		CESC (n=304)	Monocyte_QUANTISEQ	-0.0592279	0.327793	0.531753		BRCA-Basal (n=188)	Myeloid dendritic cell resting_CIBERSORT-ABS	0.0527521	0.493192	0.656371		HNSC-HPV+ (n=97)	LGALS9	0.443338	5.42072e-06	8.49361e-06
BRCA-Her2 (n=82)	T cell CD8+ central memory_XCELL	-0.0163189	0.891777	0.928686		BRCA-Basal (n=188)	T cell CD4+ memory resting_CIBERSORT	0.134011	0.0805587	0.200424		BRCA-Her2 (n=82)	Macrophage_TIMER	0.269606	0.0220077	0.067716		COAD (n=456)	Neutrophil_QUANTISEQ	0.186805	0.00197502	0.0116235		CESC (n=304)	Monocyte_XCELL	-0.28904	1.08358e-06	1.7644e-05		BRCA-Basal (n=188)	Myeloid dendritic cell_ABIS	-0.0411388	0.593175	0.738306		HNSC-HPV+ (n=97)	HAVCR2	0.380299	0.000121849	0.00017949
BRCA-Her2 (n=82)	T cell CD8+ effector memory_XCELL	-0.288681	0.013922	0.051465		BRCA-Basal (n=188)	T cell CD4+ memory resting_CIBERSORT-ABS	0.0420268	0.585216	0.741417		BRCA-Her2 (n=82)	Macrophage_XCELL	-0.0168771	0.888098	0.941749		COAD (n=456)	Neutrophil_TIMER	-0.340473	8.29097e-09	1.65359e-07		CHOL (n=35)	Granulocyte-monocyte progenitor_XCELL	-0.252885	0.149027	0.303598		BRCA-Basal (n=188)	Myeloid dendritic cell_CONSENSUS_TME	-0.216008	0.00454631	0.0201684		HNSC-HPV+ (n=97)	NECTIN2	0.182819	0.0730766	0.0864271
BRCA-Her2 (n=82)	T cell CD8+ memory_ABIS	0.0651868	0.586423	0.731856		BRCA-Basal (n=188)	T cell CD4+ memory_ABIS	-0.091357	0.234687	0.419133		BRCA-Her2 (n=82)	Macrophage/Monocyte_MCPCOUNTER	-0.0857172	0.474038	0.660169		COAD (n=456)	Neutrophil_XCELL	-0.0191911	0.752702	0.854026		CHOL (n=35)	Macrophage/Monocyte_MCPCOUNTER	0.364372	0.0341237	0.103793		BRCA-Basal (n=188)	Myeloid dendritic cell_MCPCOUNTER	-0.0546061	0.478101	0.645074		HNSC-HPV+ (n=97)	TIGIT	0.346544	0.000506635	0.000708137
BRCA-Her2 (n=82)	T cell CD8+ naive_ABIS	-0.0690012	0.564659	0.723689		BRCA-Basal (n=188)	T cell CD4+ memory_XCELL	-0.0928797	0.226945	0.40866		BRCA-LumA (n=560)	Macrophage M0_CIBERSORT	-0.154863	0.000454131	0.00320563		DLBC (n=48)	Neutrophil_ABIS	0.326872	0.0369822	0.120926		CHOL (n=35)	Monocyte conventional_ABIS	-0.0111778	0.949973	0.972168		BRCA-Basal (n=188)	Myeloid dendritic cell_QUANTISEQ	0.226393	0.00290597	0.0136796		HNSC-HPV- (n=421)	CD274	0.43303	1.13777e-20	3.49864e-20
BRCA-Her2 (n=82)	T cell CD8+ naive_XCELL	-0.116196	0.331053	0.513362		BRCA-Basal (n=188)	T cell CD4+ naive_ABIS	0.10891	0.156202	0.317333		BRCA-LumA (n=560)	Macrophage M0_CIBERSORT-ABS	-0.159383	0.000306061	0.00231522		DLBC (n=48)	Neutrophil_CIBERSORT	-0.0223852	0.889513	0.936467		CHOL (n=35)	Monocyte non-conventional_ABIS	-0.146749	0.407569	0.620093		BRCA-Basal (n=188)	Myeloid dendritic cell_TIMER	-0.185764	0.014992	0.0526428		HNSC-HPV- (n=421)	PDCD1	0.560758	3.08956e-36	2.23539e-35
BRCA-Her2 (n=82)	T cell CD8+_CIBERSORT	-0.110741	0.354407	0.535731		BRCA-Basal (n=188)	T cell CD4+ naive_CIBERSORT	-0.0726732	0.344861	0.532543		BRCA-LumA (n=560)	Macrophage M1_CIBERSORT	-0.0199645	0.653174	0.792908		DLBC (n=48)	Neutrophil_CIBERSORT-ABS	-0.045024	0.779846	0.872164		CHOL (n=35)	Monocyte_CIBERSORT	0.344114	0.0462848	0.136059		BRCA-Basal (n=188)	Myeloid dendritic cell_XCELL	-0.210438	0.00573332	0.0246236		HNSC-HPV- (n=421)	LGALS9	0.452605	1.18827e-22	4.11711e-22
BRCA-Her2 (n=82)	T cell CD8+_CIBERSORT-ABS	-0.0223392	0.85224	0.903187		BRCA-Basal (n=188)	T cell CD4+ naive_CIBERSORT-ABS	-0.072293	0.347397	0.534058		BRCA-LumA (n=560)	Macrophage M1_CIBERSORT-ABS	-0.021217	0.632967	0.779081		DLBC (n=48)	Neutrophil_CONSENSUS_TME	-0.05237	0.745041	0.854026		CHOL (n=35)	Monocyte_CIBERSORT-ABS	0.344224	0.04621	0.136059		BRCA-Basal (n=188)	NK cell activated_CIBERSORT	-0.176092	0.0212311	0.0689371		HNSC-HPV- (n=421)	HAVCR2	0.457671	3.47517e-23	1.2572e-22
BRCA-Her2 (n=82)	T cell CD8+_CONSENSUS_TME	0.0478902	0.68954	0.813678		BRCA-Basal (n=188)	T cell CD4+ naive_XCELL	-0.184156	0.0159022	0.0572701		BRCA-LumA (n=560)	Macrophage M1_QUANTISEQ	-0.077734	0.0797569	0.179453		DLBC (n=48)	Neutrophil_ImmuCellAI	0.375061	0.0156822	0.0662341		CHOL (n=35)	Monocyte_CONSENSUS_TME	-0.0811172	0.648353	0.786853		BRCA-Basal (n=188)	NK cell activated_CIBERSORT-ABS	-0.201134	0.0083423	0.0334118		HNSC-HPV- (n=421)	NECTIN2	0.12498	0.0102636	0.0133396
BRCA-Her2 (n=82)	T cell CD8+_EPIC	0.0027574	0.98166	0.990113		BRCA-Basal (n=188)	T cell CD4+ Th1_XCELL	-0.235539	0.00192715	0.0114078		BRCA-LumA (n=560)	Macrophage M1_XCELL	-0.339196	3.5962e-15	3.69894e-13		DLBC (n=48)	Neutrophil_MCPCOUNTER	0.0559002	0.728487	0.849346		CHOL (n=35)	Monocyte_ImmuCellAI	0.297635	0.0873459	0.209012		BRCA-Basal (n=188)	NK cell resting_CIBERSORT	0.112675	0.142299	0.293866		HNSC-HPV- (n=421)	TIGIT	0.470918	1.26461e-24	5.18491e-24
BRCA-Her2 (n=82)	T cell CD8+_MCPCOUNTER	0.0792887	0.507936	0.673366		BRCA-Basal (n=188)	T cell CD4+ Th2_XCELL	-0.0348235	0.651144	0.795263		BRCA-LumA (n=560)	Macrophage M2_CIBERSORT	-0.10409	0.0188245	0.0607786		DLBC (n=48)	Neutrophil_QUANTISEQ	0.225608	0.156108	0.341724		CHOL (n=35)	Monocyte_MCPCOUNTER	0.364372	0.0341237	0.103793		BRCA-Basal (n=188)	NK cell resting_CIBERSORT-ABS	0.10843	0.158046	0.314924		KICH (n=66)	CD274	0.00594927	0.962187	0.970074
BRCA-Her2 (n=82)	T cell CD8+_QUANTISEQ	0.0661069	0.581138	0.730201		BRCA-Basal (n=188)	T cell CD4+_CONSENSUS_TME	-0.161674	0.0346372	0.104317		BRCA-LumA (n=560)	Macrophage M2_CIBERSORT-ABS	-0.0142223	0.748895	0.853208		DLBC (n=48)	Neutrophil_TIMER	-0.236775	0.136093	0.321357		CHOL (n=35)	Monocyte_QUANTISEQ	0.167864	0.342645	0.54574		BRCA-Basal (n=188)	NK cell_ABIS	0.0912417	0.23528	0.41579		KICH (n=66)	PDCD1	0.410504	0.000618286	0.000854485
BRCA-Her2 (n=82)	T cell CD8+_TIMER	0.26521	0.0243554	0.0808394		BRCA-Basal (n=188)	T cell CD4+_EPIC	0.127908	0.0954731	0.226063		BRCA-LumA (n=560)	Macrophage M2_CONSENSUS_TME	-0.18783	1.99694e-05	0.000199694		DLBC (n=48)	Neutrophil_XCELL	0.0208582	0.897009	0.940619		CHOL (n=35)	Monocyte_XCELL	0.0575026	0.74668	0.855911		BRCA-Basal (n=188)	NK cell_CONSENSUS_TME	-0.203669	0.00754342	0.0308023		KICH (n=66)	LGALS9	0.416554	0.000503286	0.000707476
BRCA-Her2 (n=82)	T cell CD8+_XCELL	-0.086094	0.472089	0.644886		BRCA-Basal (n=188)	T cell CD4+_TIMER	-0.142865	0.0623122	0.163121		BRCA-LumA (n=560)	Macrophage M2_QUANTISEQ	0.00265452	0.952361	0.980973		ESCA (n=184)	Neutrophil_ABIS	0.225839	0.00236792	0.0134934		COAD (n=456)	Granulocyte-monocyte progenitor_XCELL	-0.0146729	0.809641	0.884867		BRCA-Basal (n=188)	NK cell_EPIC	-0.291901	0.000107146	0.00083698		KICH (n=66)	HAVCR2	0.216992	0.0801033	0.0938353
BRCA-LumA (n=560)	CD8_naive_ImmuCellAI	0.188381	1.8859e-05	0.000207184		BRCA-Basal (n=188)	Th1_ImmuCellAI	0.0555736	0.470327	0.64851		BRCA-LumA (n=560)	Macrophage M2_TIDE	0.230032	1.5415e-07	2.4664e-06		ESCA (n=184)	Neutrophil_CIBERSORT	0.0639401	0.395137	0.5878		COAD (n=456)	Macrophage/Monocyte_MCPCOUNTER	-0.179248	0.00301024	0.0162776		BRCA-Basal (n=188)	NK cell_MCPCOUNTER	-0.141779	0.0643483	0.162834		KICH (n=66)	NECTIN2	0.121094	0.332772	0.362221
BRCA-LumA (n=560)	CD8_T_ImmuCellAI	0.114401	0.00979063	0.0389627		BRCA-Basal (n=188)	Th17_ImmuCellAI	0.103775	0.176784	0.346047		BRCA-LumA (n=560)	Macrophage M2_XCELL	-0.226187	2.50334e-07	3.8349e-06		ESCA (n=184)	Neutrophil_CIBERSORT-ABS	0.0849309	0.258316	0.46137		COAD (n=456)	Monocyte conventional_ABIS	-0.0198402	0.6913	0.82504		BRCA-Basal (n=188)	NK cell_QUANTISEQ	-0.115021	0.134124	0.282893		KICH (n=66)	TIGIT	0.313767	0.010303	0.0133396
BRCA-LumA (n=560)	CD8_TIDE	0.0485927	0.273845	0.457385		BRCA-Basal (n=188)	Th2_ImmuCellAI	0.169841	0.0263621	0.0862861		BRCA-LumA (n=560)	Macrophage_CONSENSUS_TME	-0.183353	3.15748e-05	0.000299129		ESCA (n=184)	Neutrophil_CONSENSUS_TME	0.0174145	0.817023	0.887114		COAD (n=456)	Monocyte non-conventional_ABIS	-0.29949	8.52035e-10	2.66565e-08		BRCA-Basal (n=188)	NK cell_XCELL	-0.0248169	0.747306	0.853386		KIRC (n=533)	CD274	0.328319	7.32787e-15	1.60951e-14
BRCA-LumA (n=560)	CTL_TIDE	0.00308451	0.944656	0.960667		BRCA-Basal (n=188)	Tr1_ImmuCellAI	7.93888e-05	0.999178	0.999178		BRCA-LumA (n=560)	Macrophage_EPIC	-0.27869	1.56091e-10	5.10842e-09		ESCA (n=184)	Neutrophil_ImmuCellAI	-0.00453033	0.952006	0.968188		COAD (n=456)	Monocyte_CIBERSORT	0.023644	0.697864	0.827238		BRCA-Basal (n=188)	NK_ImmuCellAI	-0.0758475	0.324142	0.507886		KIRC (n=533)	PDCD1	0.557341	7.95493e-45	9.31863e-44
BRCA-LumA (n=560)	CTL.flag_TIDE	NA	NA	NA		BRCA-Her2 (n=82)	CD4_naive_ImmuCellAI	0.324181	0.00546817	0.0257179		BRCA-LumA (n=560)	Macrophage_ImmuCellAI	-0.227683	2.07518e-07	3.2481e-06		ESCA (n=184)	Neutrophil_MCPCOUNTER	0.201813	0.0067468	0.0336403		COAD (n=456)	Monocyte_CIBERSORT-ABS	-0.0145913	0.810679	0.884867		BRCA-Basal (n=188)	NKT_ImmuCellAI	0.137013	0.0739414	0.180337		KIRC (n=533)	LGALS9	0.38992	8.46671e-21	2.63647e-20
BRCA-LumA (n=560)	Cytotoxic_ImmuCellAI	0.185615	2.50839e-05	0.000268019		BRCA-Her2 (n=82)	CD4_T_ImmuCellAI	0.193466	0.10346	0.237969		BRCA-LumA (n=560)	Macrophage_TIMER	0.0490619	0.269233	0.458696		ESCA (n=184)	Neutrophil_QUANTISEQ	0.230722	0.00188833	0.0114449		COAD (n=456)	Monocyte_CONSENSUS_TME	-0.155999	0.0016827	0.00995976		BRCA-Basal (n=188)	Plasmacytoid dendritic cell_ABIS	0.0613006	0.425754	0.597502		KIRC (n=533)	HAVCR2	0.346708	1.6849e-16	3.98544e-16
BRCA-LumA (n=560)	Exhausted_ImmuCellAI	-0.0382582	0.389052	0.570414		BRCA-Her2 (n=82)	Central_memory_ImmuCellAI	0.0482108	0.687569	0.824442		BRCA-LumA (n=560)	Macrophage_XCELL	-0.328064	3.09123e-14	1.85474e-12		ESCA (n=184)	Neutrophil_TIMER	-0.0129636	0.863254	0.927869		COAD (n=456)	Monocyte_ImmuCellAI	0.0234487	0.638833	0.783778		BRCA-Basal (n=188)	Plasmacytoid dendritic cell_XCELL	-0.328209	1.1736e-05	0.000131786		KIRC (n=533)	NECTIN2	0.0861801	0.0467397	0.0566402
BRCA-LumA (n=560)	T cell CD8+ central memory_XCELL	-0.0283739	0.523018	0.687981		BRCA-Her2 (n=82)	T cell CD4+ (non-regulatory)_QUANTISEQ	0.151514	0.203911	0.379113		BRCA-LumA (n=560)	Macrophage/Monocyte_MCPCOUNTER	-0.16968	0.000119728	0.00100237		ESCA (n=184)	Neutrophil_XCELL	0.105342	0.160494	0.347093		COAD (n=456)	Monocyte_MCPCOUNTER	-0.179248	0.00301024	0.0162776		BRCA-Basal (n=188)	T cell NK_XCELL	-0.0328076	0.670121	0.799495		KIRC (n=533)	TIGIT	0.499726	5.115e-35	3.49525e-34
BRCA-LumA (n=560)	T cell CD8+ effector memory_XCELL	-0.042383	0.339941	0.523694		BRCA-Her2 (n=82)	T cell CD4+ (non-regulatory)_XCELL	0.042514	0.722896	0.848007		BRCA-LumB (n=216)	Macrophage M0_CIBERSORT	0.0157558	0.829625	0.903677		GBM (n=287)	Neutrophil_ABIS	-0.043609	0.608927	0.769527		COAD (n=456)	Monocyte_QUANTISEQ	NA	NA	NA		BRCA-Her2 (n=82)	DC_ImmuCellAI	-0.154645	0.194611	0.364221		KIRP (n=290)	CD274	-0.00928536	0.874895	0.889356
BRCA-LumA (n=560)	T cell CD8+ memory_ABIS	0.0225489	0.611775	0.75029		BRCA-Her2 (n=82)	T cell CD4+ central memory_XCELL	0.0318092	0.790815	0.892598		BRCA-LumB (n=216)	Macrophage M0_CIBERSORT-ABS	0.0159041	0.828046	0.903677		GBM (n=287)	Neutrophil_CIBERSORT	-0.081293	0.339664	0.541952		COAD (n=456)	Monocyte_XCELL	-0.153373	0.0113142	0.0447808		BRCA-Her2 (n=82)	Myeloid dendritic cell activated_CIBERSORT	0.0791819	0.508509	0.67178		KIRP (n=290)	PDCD1	0.309827	7.18418e-08	1.26236e-07
BRCA-LumA (n=560)	T cell CD8+ naive_ABIS	-0.0695038	0.117321	0.252792		BRCA-Her2 (n=82)	T cell CD4+ effector memory_XCELL	-0.144571	0.225653	0.407045		BRCA-LumB (n=216)	Macrophage M1_CIBERSORT	0.0103011	0.888122	0.941749		GBM (n=287)	Neutrophil_CIBERSORT-ABS	-0.103176	0.225095	0.429836		DLBC (n=48)	Granulocyte-monocyte progenitor_XCELL	-0.166904	0.296949	0.500245		BRCA-Her2 (n=82)	Myeloid dendritic cell activated_CIBERSORT-ABS	0.0846255	0.479708	0.645074		KIRP (n=290)	LGALS9	0.474254	1.14021e-17	2.98395e-17
BRCA-LumA (n=560)	T cell CD8+ naive_XCELL	0.0144379	0.745219	0.850809		BRCA-Her2 (n=82)	T cell CD4+ memory activated_CIBERSORT	0.0420095	0.726055	0.848007		BRCA-LumB (n=216)	Macrophage M1_CIBERSORT-ABS	0.00372675	0.95941	0.98401		GBM (n=287)	Neutrophil_CONSENSUS_TME	0.0346143	0.684734	0.819399		DLBC (n=48)	Macrophage/Monocyte_MCPCOUNTER	-0.102349	0.524279	0.706566		BRCA-Her2 (n=82)	Myeloid dendritic cell activated_XCELL	-0.0126077	0.916287	0.954454		KIRP (n=290)	HAVCR2	0.148512	0.0113346	0.0145225
BRCA-LumA (n=560)	T cell CD8+_CIBERSORT	0.0685102	0.122667	0.26071		BRCA-Her2 (n=82)	T cell CD4+ memory activated_CIBERSORT-ABS	0.0418617	0.726981	0.848007		BRCA-LumB (n=216)	Macrophage M1_QUANTISEQ	0.0150597	0.837045	0.906274		GBM (n=287)	Neutrophil_ImmuCellAI	-0.350054	2.23827e-05	0.000267846		DLBC (n=48)	Monocyte conventional_ABIS	0.0453678	0.778207	0.864104		BRCA-Her2 (n=82)	Myeloid dendritic cell resting_CIBERSORT	-0.0136111	0.909652	0.95431		KIRP (n=290)	NECTIN2	0.400512	1.34102e-12	2.59756e-12
BRCA-LumA (n=560)	T cell CD8+_CIBERSORT-ABS	0.0592094	0.182299	0.354596		BRCA-Her2 (n=82)	T cell CD4+ memory resting_CIBERSORT	0.154377	0.195396	0.369958		BRCA-LumB (n=216)	Macrophage M1_XCELL	-0.216233	0.00280415	0.0149555		GBM (n=287)	Neutrophil_MCPCOUNTER	-0.178203	0.0351599	0.116874		DLBC (n=48)	Monocyte non-conventional_ABIS	-0.13273	0.408081	0.620093		BRCA-Her2 (n=82)	Myeloid dendritic cell resting_CIBERSORT-ABS	-0.0161069	0.893174	0.949548		KIRP (n=290)	TIGIT	0.284522	8.37148e-07	1.346e-06
BRCA-LumA (n=560)	T cell CD8+_CONSENSUS_TME	-0.0437353	0.324743	0.506599		BRCA-Her2 (n=82)	T cell CD4+ memory resting_CIBERSORT-ABS	0.138248	0.246816	0.432348		BRCA-LumB (n=216)	Macrophage M2_CIBERSORT	-0.0676	0.355362	0.547881		GBM (n=287)	Neutrophil_QUANTISEQ	-0.12219	0.150375	0.340548		DLBC (n=48)	Monocyte_CIBERSORT	0.0466464	0.77212	0.864104		BRCA-Her2 (n=82)	Myeloid dendritic cell_ABIS	0.198219	0.0950941	0.217185		LAML (n=151)	CD274	0.22437	0.00561265	0.00738349
BRCA-LumA (n=560)	T cell CD8+_EPIC	-0.0494469	0.265489	0.45083		BRCA-Her2 (n=82)	T cell CD4+ memory_ABIS	0.0935439	0.434467	0.617243		BRCA-LumB (n=216)	Macrophage M2_CIBERSORT-ABS	-0.0403212	0.581721	0.738694		GBM (n=287)	Neutrophil_TIMER	-0.0032443	0.969653	0.980579		DLBC (n=48)	Monocyte_CIBERSORT-ABS	0.0520837	0.746389	0.855911		BRCA-Her2 (n=82)	Myeloid dendritic cell_CONSENSUS_TME	0.0633296	0.597156	0.741235		LAML (n=151)	PDCD1	0.28481	0.000393479	0.000559514
BRCA-LumA (n=560)	T cell CD8+_MCPCOUNTER	0.0338502	0.446038	0.629132		BRCA-Her2 (n=82)	T cell CD4+ memory_XCELL	0.113489	0.342516	0.530513		BRCA-LumB (n=216)	Macrophage M2_CONSENSUS_TME	-0.12271	0.0925392	0.200085		GBM (n=287)	Neutrophil_XCELL	-0.122759	0.14847	0.34036		DLBC (n=48)	Monocyte_CONSENSUS_TME	-0.152157	0.342268	0.54574		BRCA-Her2 (n=82)	Myeloid dendritic cell_MCPCOUNTER	0.164045	0.168526	0.329114		LAML (n=151)	LGALS9	0.657811	4.4771e-20	1.34313e-19
BRCA-LumA (n=560)	T cell CD8+_QUANTISEQ	0.00477323	0.914452	0.939753		BRCA-Her2 (n=82)	T cell CD4+ naive_ABIS	0.0577804	0.629731	0.776754		BRCA-LumB (n=216)	Macrophage M2_QUANTISEQ	0.0276993	0.705171	0.826911		HNSC (n=520)	Neutrophil_ABIS	0.135851	0.0025827	0.0144873		DLBC (n=48)	Monocyte_ImmuCellAI	0.199514	0.211072	0.398489		BRCA-Her2 (n=82)	Myeloid dendritic cell_QUANTISEQ	0.375455	0.00115463	0.00635048		LAML (n=151)	HAVCR2	0.396337	4.7126e-07	7.78053e-07
BRCA-LumA (n=560)	T cell CD8+_TIMER	0.10705	0.0156844	0.0569016		BRCA-Her2 (n=82)	T cell CD4+ naive_CIBERSORT	NA	NA	NA		BRCA-LumB (n=216)	Macrophage M2_TIDE	0.0425061	0.56141	0.725478		HNSC (n=520)	Neutrophil_CIBERSORT	-0.0400858	0.375927	0.574288		DLBC (n=48)	Monocyte_MCPCOUNTER	-0.102349	0.524279	0.706566		BRCA-Her2 (n=82)	Myeloid dendritic cell_TIMER	0.038461	0.748393	0.853722		LAML (n=151)	NECTIN2	0.103834	0.204525	0.229741
BRCA-LumA (n=560)	T cell CD8+_XCELL	-0.0705757	0.11176	0.242147		BRCA-Her2 (n=82)	T cell CD4+ naive_CIBERSORT-ABS	NA	NA	NA		BRCA-LumB (n=216)	Macrophage M2_XCELL	-0.128048	0.0791004	0.179095		HNSC (n=520)	Neutrophil_CIBERSORT-ABS	-0.0196944	0.663647	0.807905		DLBC (n=48)	Monocyte_QUANTISEQ	-0.0155899	0.922931	0.960199		BRCA-Her2 (n=82)	Myeloid dendritic cell_XCELL	-0.0316154	0.79206	0.872661		LAML (n=151)	TIGIT	0.0536319	0.51309	0.541717
BRCA-LumB (n=216)	CD8_naive_ImmuCellAI	0.0832031	0.25502	0.443914		BRCA-Her2 (n=82)	T cell CD4+ naive_XCELL	0.00891576	0.940748	0.96897		BRCA-LumB (n=216)	Macrophage_CONSENSUS_TME	-0.0947342	0.194749	0.365154		HNSC (n=520)	Neutrophil_CONSENSUS_TME	-0.18275	4.71502e-05	0.000497851		DLBC (n=48)	Monocyte_XCELL	-0.0847862	0.598153	0.760081		BRCA-Her2 (n=82)	NK cell activated_CIBERSORT	-0.234478	0.0474205	0.128441		LGG (n=515)	CD274	0.422069	1.15552e-23	4.44151e-23
BRCA-LumB (n=216)	CD8_T_ImmuCellAI	0.117367	0.107749	0.236079		BRCA-Her2 (n=82)	T cell CD4+ Th1_XCELL	-0.246558	0.0368115	0.109799		BRCA-LumB (n=216)	Macrophage_EPIC	-0.141967	0.0513371	0.13061		HNSC (n=520)	Neutrophil_ImmuCellAI	-0.0155668	0.731053	0.849346		ESCA (n=184)	Granulocyte-monocyte progenitor_XCELL	-0.0826635	0.271289	0.469663		BRCA-Her2 (n=82)	NK cell activated_CIBERSORT-ABS	-0.151306	0.204539	0.376269		LGG (n=515)	PDCD1	0.564678	1.04232e-44	1.16551e-43
BRCA-LumB (n=216)	CD8_TIDE	0.073846	0.312563	0.493386		BRCA-Her2 (n=82)	T cell CD4+ Th2_XCELL	-0.00672375	0.955298	0.976911		BRCA-LumB (n=216)	Macrophage_ImmuCellAI	-0.0501397	0.49324	0.682947		HNSC (n=520)	Neutrophil_MCPCOUNTER	0.105216	0.0198282	0.0790923		ESCA (n=184)	Macrophage/Monocyte_MCPCOUNTER	-0.114017	0.128583	0.277436		BRCA-Her2 (n=82)	NK cell resting_CIBERSORT	0.192906	0.104481	0.235629		LGG (n=515)	LGALS9	0.592916	3.29984e-50	6.24431e-49
BRCA-LumB (n=216)	CTL_TIDE	0.0471168	0.519699	0.687059		BRCA-Her2 (n=82)	T cell CD4+_CONSENSUS_TME	0.0557945	0.641567	0.787621		BRCA-LumB (n=216)	Macrophage_TIMER	0.0607211	0.406536	0.600635		HNSC (n=520)	Neutrophil_QUANTISEQ	-0.0686142	0.12933	0.315123		ESCA (n=184)	Monocyte conventional_ABIS	-0.00819197	0.913333	0.954749		BRCA-Her2 (n=82)	NK cell resting_CIBERSORT-ABS	0.194609	0.101398	0.229637		LGG (n=515)	HAVCR2	0.523936	1.19492e-37	1.01362e-36
BRCA-LumB (n=216)	CTL.flag_TIDE	NA	NA	NA		BRCA-Her2 (n=82)	T cell CD4+_EPIC	0.163112	0.170994	0.337402		BRCA-LumB (n=216)	Macrophage_XCELL	-0.144161	0.0478067	0.123816		HNSC (n=520)	Neutrophil_TIMER	-0.0732427	0.105376	0.278162		ESCA (n=184)	Monocyte non-conventional_ABIS	-0.0572061	0.44688	0.648124		BRCA-Her2 (n=82)	NK cell_ABIS	0.150973	0.205548	0.37748		LGG (n=515)	NECTIN2	0.607961	2.29067e-53	4.69588e-52
BRCA-LumB (n=216)	Cytotoxic_ImmuCellAI	0.080372	0.271601	0.455998		BRCA-Her2 (n=82)	T cell CD4+_TIMER	-0.175903	0.139404	0.291841		BRCA-LumB (n=216)	Macrophage/Monocyte_MCPCOUNTER	-0.0409328	0.576002	0.737382		HNSC (n=520)	Neutrophil_XCELL	-0.108448	0.0163252	0.0681481		ESCA (n=184)	Monocyte_CIBERSORT	0.0149254	0.842811	0.904782		BRCA-Her2 (n=82)	NK cell_CONSENSUS_TME	0.0359694	0.764203	0.860084		LGG (n=515)	TIGIT	0.324725	4.12373e-14	8.59693e-14
BRCA-LumB (n=216)	Exhausted_ImmuCellAI	0.0623073	0.394364	0.573888		BRCA-Her2 (n=82)	Th1_ImmuCellAI	0.0189704	0.874326	0.936128		CESC (n=304)	Macrophage M0_CIBERSORT	-0.0393177	0.51615	0.695933		HNSC-HPV+ (n=97)	Neutrophil_ABIS	0.102277	0.34302	0.544886		ESCA (n=184)	Monocyte_CIBERSORT-ABS	0.03921	0.602283	0.761481		BRCA-Her2 (n=82)	NK cell_EPIC	-0.288577	0.0139579	0.0501555		LIHC (n=371)	CD274	0.426305	8.1682e-18	2.16062e-17
BRCA-LumB (n=216)	T cell CD8+ central memory_XCELL	0.0627898	0.390706	0.571765		BRCA-Her2 (n=82)	Th17_ImmuCellAI	0.169211	0.155333	0.316192		CESC (n=304)	Macrophage M0_CIBERSORT-ABS	-0.0221077	0.715119	0.830461		HNSC-HPV+ (n=97)	Neutrophil_CIBERSORT	-0.0502814	0.641765	0.789368		ESCA (n=184)	Monocyte_CONSENSUS_TME	-0.11148	0.137361	0.292058		BRCA-Her2 (n=82)	NK cell_MCPCOUNTER	-0.024911	0.835456	0.903332		LIHC (n=371)	PDCD1	0.381274	2.77571e-14	5.8361e-14
BRCA-LumB (n=216)	T cell CD8+ effector memory_XCELL	-0.103202	0.157609	0.316843		BRCA-Her2 (n=82)	Th2_ImmuCellAI	-0.0123651	0.917892	0.960802		CESC (n=304)	Macrophage M1_CIBERSORT	-0.0198903	0.742629	0.850069		HNSC-HPV+ (n=97)	Neutrophil_CIBERSORT-ABS	-0.0372738	0.73026	0.849346		ESCA (n=184)	Monocyte_ImmuCellAI	0.00241003	0.974458	0.994901		BRCA-Her2 (n=82)	NK cell_QUANTISEQ	-0.0652008	0.586342	0.733268		LIHC (n=371)	LGALS9	0.536052	5.51489e-29	2.88652e-28
BRCA-LumB (n=216)	T cell CD8+ memory_ABIS	0.0560181	0.443906	0.627258		BRCA-Her2 (n=82)	Tr1_ImmuCellAI	0.221318	0.0617177	0.162998		CESC (n=304)	Macrophage M1_CIBERSORT-ABS	0.0182235	0.763529	0.863015		HNSC-HPV+ (n=97)	Neutrophil_CONSENSUS_TME	-0.18697	0.0811112	0.225634		ESCA (n=184)	Monocyte_MCPCOUNTER	-0.114017	0.128583	0.277436		BRCA-Her2 (n=82)	NK cell_XCELL	0.0343303	0.774657	0.865369		LIHC (n=371)	HAVCR2	0.441229	4.16538e-19	1.21986e-18
BRCA-LumB (n=216)	T cell CD8+ naive_ABIS	-0.093009	0.203039	0.385329		BRCA-LumA (n=560)	CD4_naive_ImmuCellAI	-0.0865844	0.0509029	0.141321		CESC (n=304)	Macrophage M1_QUANTISEQ	-0.230837	0.000112065	0.000949258		HNSC-HPV+ (n=97)	Neutrophil_ImmuCellAI	0.0811884	0.452071	0.627951		ESCA (n=184)	Monocyte_QUANTISEQ	0.12534	0.0945667	0.221498		BRCA-Her2 (n=82)	NK_ImmuCellAI	0.0957939	0.423447	0.595516		LIHC (n=371)	NECTIN2	0.0442103	0.39583	0.423366
BRCA-LumB (n=216)	T cell CD8+ naive_XCELL	0.0721033	0.324151	0.506599		BRCA-LumA (n=560)	CD4_T_ImmuCellAI	-0.150126	0.000678948	0.00466211		CESC (n=304)	Macrophage M1_XCELL	-0.271707	4.84198e-06	5.12681e-05		HNSC-HPV+ (n=97)	Neutrophil_MCPCOUNTER	0.0677802	0.530354	0.69999		ESCA (n=184)	Monocyte_XCELL	-0.211827	0.00441926	0.0217822		BRCA-Her2 (n=82)	NKT_ImmuCellAI	0.000958464	0.993625	0.996397		LIHC (n=371)	TIGIT	0.412453	1.13713e-16	2.76963e-16
BRCA-LumB (n=216)	T cell CD8+_CIBERSORT	-0.00632411	0.931175	0.954424		BRCA-LumA (n=560)	Central_memory_ImmuCellAI	-0.011405	0.797423	0.898627		CESC (n=304)	Macrophage M2_CIBERSORT	0.0023018	0.96969	0.990899		HNSC-HPV+ (n=97)	Neutrophil_QUANTISEQ	-0.0601241	0.577901	0.740952		GBM (n=287)	Granulocyte-monocyte progenitor_XCELL	-0.081774	0.336805	0.542355		BRCA-Her2 (n=82)	Plasmacytoid dendritic cell_ABIS	0.184727	0.120321	0.26191		LUAD (n=516)	CD274	0.474001	2.91491e-30	1.6297e-29
BRCA-LumB (n=216)	T cell CD8+_CIBERSORT-ABS	0.0154212	0.83319	0.895162		BRCA-LumA (n=560)	T cell CD4+ (non-regulatory)_QUANTISEQ	-0.0714814	0.107226	0.243118		CESC (n=304)	Macrophage M2_CIBERSORT-ABS	0.097643	0.106156	0.223487		HNSC-HPV+ (n=97)	Neutrophil_TIMER	-0.175979	0.100994	0.26857		GBM (n=287)	Macrophage/Monocyte_MCPCOUNTER	-0.149757	0.0773906	0.196284		BRCA-Her2 (n=82)	Plasmacytoid dendritic cell_XCELL	-0.190264	0.109411	0.243687		LUAD (n=516)	PDCD1	0.433155	5.17242e-25	2.19382e-24
BRCA-LumB (n=216)	T cell CD8+_CONSENSUS_TME	-0.0351098	0.631494	0.764736		BRCA-LumA (n=560)	T cell CD4+ (non-regulatory)_XCELL	-0.0490175	0.269667	0.456087		CESC (n=304)	Macrophage M2_CONSENSUS_TME	-0.177109	0.00320898	0.0166221		HNSC-HPV+ (n=97)	Neutrophil_XCELL	0.025712	0.812044	0.887114		GBM (n=287)	Monocyte conventional_ABIS	-0.135108	0.111477	0.251686		BRCA-Her2 (n=82)	T cell NK_XCELL	-0.206307	0.0820893	0.197527		LUAD (n=516)	LGALS9	0.452923	1.82761e-27	9.17536e-27
BRCA-LumB (n=216)	T cell CD8+_EPIC	0.0135304	0.853396	0.903187		BRCA-LumA (n=560)	T cell CD4+ central memory_XCELL	-0.00258061	0.953686	0.976438		CESC (n=304)	Macrophage M2_QUANTISEQ	0.179332	0.00283978	0.0150341		HNSC-HPV- (n=421)	Neutrophil_ABIS	0.156902	0.00166779	0.0105042		GBM (n=287)	Monocyte non-conventional_ABIS	0.0853369	0.316103	0.522465		BRCA-LumA (n=560)	DC_ImmuCellAI	-0.0122136	0.783406	0.870114		LUAD (n=516)	HAVCR2	0.461496	1.40471e-28	7.19916e-28
BRCA-LumB (n=216)	T cell CD8+_MCPCOUNTER	0.0180722	0.805045	0.888169		BRCA-LumA (n=560)	T cell CD4+ effector memory_XCELL	-0.100275	0.02367	0.0789		CESC (n=304)	Macrophage M2_TIDE	0.215975	0.000308696	0.00231522		HNSC-HPV- (n=421)	Neutrophil_CIBERSORT	-0.0166754	0.739837	0.854026		GBM (n=287)	Monocyte_CIBERSORT	0.0451742	0.596121	0.760081		BRCA-LumA (n=560)	Myeloid dendritic cell activated_CIBERSORT	0.0474909	0.284884	0.46531		LUAD (n=516)	NECTIN2	0.0211773	0.631268	0.660817
BRCA-LumB (n=216)	T cell CD8+_QUANTISEQ	-0.0214854	0.769178	0.866992		BRCA-LumA (n=560)	T cell CD4+ memory activated_CIBERSORT	-0.114406	0.00978738	0.040486		CESC (n=304)	Macrophage M2_XCELL	-0.188962	0.00164555	0.0096325		HNSC-HPV- (n=421)	Neutrophil_CIBERSORT-ABS	-0.00145592	0.976872	0.985104		GBM (n=287)	Monocyte_CIBERSORT-ABS	-0.0212763	0.802962	0.883661		BRCA-LumA (n=560)	Myeloid dendritic cell activated_CIBERSORT-ABS	0.049683	0.263211	0.443345		LUAD (n=516)	TIGIT	0.37753	6.33514e-19	1.83346e-18
BRCA-LumB (n=216)	T cell CD8+_TIMER	0.0530245	0.468673	0.644242		BRCA-LumA (n=560)	T cell CD4+ memory activated_CIBERSORT-ABS	-0.114723	0.00958453	0.0398067		CESC (n=304)	Macrophage_CONSENSUS_TME	-0.152739	0.0112044	0.0428951		HNSC-HPV- (n=421)	Neutrophil_CONSENSUS_TME	-0.176034	0.000411067	0.00295146		GBM (n=287)	Monocyte_CONSENSUS_TME	0.0314639	0.712098	0.831731		BRCA-LumA (n=560)	Myeloid dendritic cell activated_XCELL	-0.11326	0.0105516	0.0406237		LUSC (n=501)	CD274	0.273727	4.63651e-10	8.51181e-10
BRCA-LumB (n=216)	T cell CD8+_XCELL	-0.031885	0.663164	0.790929		BRCA-LumA (n=560)	T cell CD4+ memory resting_CIBERSORT	0.0595929	0.179478	0.349455		CESC (n=304)	Macrophage_EPIC	-0.165362	0.00598378	0.026927		HNSC-HPV- (n=421)	Neutrophil_ImmuCellAI	-0.0071881	0.886185	0.936206		GBM (n=287)	Monocyte_ImmuCellAI	-0.0713119	0.402438	0.618483		BRCA-LumA (n=560)	Myeloid dendritic cell resting_CIBERSORT	0.117834	0.00778656	0.0315561		LUSC (n=501)	PDCD1	0.527981	2.61921e-37	2.14775e-36
CESC (n=304)	CD8_naive_ImmuCellAI	0.0726659	0.229702	0.419596		BRCA-LumA (n=560)	T cell CD4+ memory resting_CIBERSORT-ABS	0.0619871	0.162595	0.325822		CESC (n=304)	Macrophage_ImmuCellAI	-0.16454	0.00624144	0.0277397		HNSC-HPV- (n=421)	Neutrophil_MCPCOUNTER	0.117261	0.0191276	0.0771552		GBM (n=287)	Monocyte_MCPCOUNTER	-0.149757	0.0773906	0.196284		BRCA-LumA (n=560)	Myeloid dendritic cell resting_CIBERSORT-ABS	0.102042	0.0213057	0.0689717		LUSC (n=501)	LGALS9	0.422361	4.28875e-23	1.50719e-22
CESC (n=304)	CD8_T_ImmuCellAI	-0.00813353	0.893191	0.928919		BRCA-LumA (n=560)	T cell CD4+ memory_ABIS	-0.18535	2.5772e-05	0.000279423		CESC (n=304)	Macrophage_TIMER	0.219643	0.000241884	0.0019138		HNSC-HPV- (n=421)	Neutrophil_QUANTISEQ	-0.0724032	0.148848	0.34036		GBM (n=287)	Monocyte_QUANTISEQ	-0.102749	0.227032	0.420229		BRCA-LumA (n=560)	Myeloid dendritic cell_ABIS	0.135804	0.00213637	0.0105643		LUSC (n=501)	HAVCR2	0.492496	5.70308e-32	3.5074e-31
CESC (n=304)	CD8_TIDE	0.0168359	0.781058	0.876689		BRCA-LumA (n=560)	T cell CD4+ memory_XCELL	-0.0961213	0.0301369	0.0943495		CESC (n=304)	Macrophage_XCELL	-0.217538	0.000278358	0.00215503		HNSC-HPV- (n=421)	Neutrophil_TIMER	-0.0835963	0.0954118	0.255618		GBM (n=287)	Monocyte_XCELL	-0.0294619	0.729682	0.846591		BRCA-LumA (n=560)	Myeloid dendritic cell_CONSENSUS_TME	-0.124695	0.00484257	0.0213073		LUSC (n=501)	NECTIN2	-0.00751886	0.86668	0.884661
CESC (n=304)	CTL_TIDE	-0.195117	0.00114506	0.00750545		BRCA-LumA (n=560)	T cell CD4+ naive_ABIS	0.302446	3.15536e-12	2.70835e-10		CESC (n=304)	Macrophage/Monocyte_MCPCOUNTER	-0.106786	0.0770891	0.177229		HNSC-HPV- (n=421)	Neutrophil_XCELL	-0.114234	0.0224813	0.0849557		HNSC (n=520)	Granulocyte-monocyte progenitor_XCELL	0.00518532	0.90885	0.952335		BRCA-LumA (n=560)	Myeloid dendritic cell_MCPCOUNTER	0.141642	0.00135582	0.00719989		LUSC (n=501)	TIGIT	0.445561	8.33637e-26	3.79768e-25
CESC (n=304)	CTL.flag_TIDE	-0.00742499	0.902447	0.931711		BRCA-LumA (n=560)	T cell CD4+ naive_CIBERSORT	-0.0457812	0.302601	0.48776		CHOL (n=35)	Macrophage M0_CIBERSORT	0.193664	0.27245	0.461563		KICH (n=66)	Neutrophil_ABIS	0.548215	2.2764e-06	3.55316e-05		HNSC (n=520)	Macrophage/Monocyte_MCPCOUNTER	-0.109947	0.0148942	0.0557223		BRCA-LumA (n=560)	Myeloid dendritic cell_QUANTISEQ	0.14944	0.000718966	0.00432986		MESO (n=87)	CD274	0.242692	0.0235182	0.0296691
CESC (n=304)	Cytotoxic_ImmuCellAI	0.0709522	0.240905	0.429991		BRCA-LumA (n=560)	T cell CD4+ naive_CIBERSORT-ABS	-0.0457948	0.302457	0.48776		CHOL (n=35)	Macrophage M0_CIBERSORT-ABS	0.151948	0.390972	0.589271		KICH (n=66)	Neutrophil_CIBERSORT	0.177975	0.156076	0.341724		HNSC (n=520)	Monocyte conventional_ABIS	0.128368	0.00442607	0.0217822		BRCA-LumA (n=560)	Myeloid dendritic cell_TIMER	-0.00328722	0.941026	0.967963		MESO (n=87)	PDCD1	0.24867	0.0202062	0.0256223
CESC (n=304)	Exhausted_ImmuCellAI	-0.0530974	0.380417	0.563455		BRCA-LumA (n=560)	T cell CD4+ naive_XCELL	-0.0711166	0.109034	0.244674		CHOL (n=35)	Macrophage M1_CIBERSORT	-0.0220984	0.901276	0.9501		KICH (n=66)	Neutrophil_CIBERSORT-ABS	0.187547	0.134648	0.320122		HNSC (n=520)	Monocyte non-conventional_ABIS	-0.0355128	0.432836	0.64048		BRCA-LumA (n=560)	Myeloid dendritic cell_XCELL	-0.0490659	0.269194	0.450547		MESO (n=87)	LGALS9	0.559215	1.80368e-08	3.21525e-08
CESC (n=304)	T cell CD8+ central memory_XCELL	-0.174607	0.00367612	0.0180338		BRCA-LumA (n=560)	T cell CD4+ Th1_XCELL	-0.235922	7.21335e-08	1.81214e-06		CHOL (n=35)	Macrophage M1_CIBERSORT-ABS	-0.0471674	0.791093	0.880351		KICH (n=66)	Neutrophil_CONSENSUS_TME	0.127856	0.310115	0.515423		HNSC (n=520)	Monocyte_CIBERSORT	0.0517347	0.253023	0.446157		BRCA-LumA (n=560)	NK cell activated_CIBERSORT	-0.020343	0.64704	0.781961		MESO (n=87)	HAVCR2	0.403241	0.0001077	0.000159604
CESC (n=304)	T cell CD8+ effector memory_XCELL	-0.264751	8.58447e-06	9.84689e-05		BRCA-LumA (n=560)	T cell CD4+ Th2_XCELL	-0.113715	0.010242	0.0420288		CHOL (n=35)	Macrophage M1_QUANTISEQ	0.41753	0.0140132	0.0497019		KICH (n=66)	Neutrophil_ImmuCellAI	-0.0196724	0.876394	0.934909		HNSC (n=520)	Monocyte_CIBERSORT-ABS	0.0694178	0.124893	0.273516		BRCA-LumA (n=560)	NK cell activated_CIBERSORT-ABS	-0.00125297	0.977504	0.987561		MESO (n=87)	NECTIN2	0.199606	0.0637999	0.0758202
CESC (n=304)	T cell CD8+ memory_ABIS	-0.181853	0.00246796	0.0133681		BRCA-LumA (n=560)	T cell CD4+_CONSENSUS_TME	-0.00346886	0.937773	0.96897		CHOL (n=35)	Macrophage M1_XCELL	-0.307337	0.077042	0.177229		KICH (n=66)	Neutrophil_MCPCOUNTER	0.657363	2.71199e-09	6.85975e-08		HNSC (n=520)	Monocyte_CONSENSUS_TME	-0.211045	2.44183e-06	3.56507e-05		BRCA-LumA (n=560)	NK cell resting_CIBERSORT	-0.0750367	0.0908126	0.211438		MESO (n=87)	TIGIT	0.338102	0.00136063	0.00183909
CESC (n=304)	T cell CD8+ naive_ABIS	0.276821	3.14596e-06	4.46154e-05		BRCA-LumA (n=560)	T cell CD4+_EPIC	0.0360127	0.417509	0.603134		CHOL (n=35)	Macrophage M2_CIBERSORT	-0.260691	0.13646	0.274445		KICH (n=66)	Neutrophil_QUANTISEQ	0.189911	0.129714	0.315123		HNSC (n=520)	Monocyte_ImmuCellAI	0.177016	8.16276e-05	0.000820422		BRCA-LumA (n=560)	NK cell resting_CIBERSORT-ABS	-0.0716513	0.106391	0.237945		OV (n=422)	CD274	0.50877	3.64165e-29	1.99077e-28
CESC (n=304)	T cell CD8+ naive_XCELL	-0.0686868	0.256294	0.443914		BRCA-LumA (n=560)	T cell CD4+_TIMER	-0.00353553	0.93658	0.96897		CHOL (n=35)	Macrophage M2_CIBERSORT-ABS	-0.179369	0.31009	0.501608		KICH (n=66)	Neutrophil_TIMER	0.179782	0.151849	0.340548		HNSC (n=520)	Monocyte_MCPCOUNTER	-0.109947	0.0148942	0.0557223		BRCA-LumA (n=560)	NK cell_ABIS	-0.0137519	0.756935	0.859879		OV (n=422)	PDCD1	0.413746	6.98953e-19	1.99933e-18
CESC (n=304)	T cell CD8+_CIBERSORT	-0.10359	0.0864124	0.201199		BRCA-LumA (n=560)	Th1_ImmuCellAI	-0.212699	1.28261e-06	2.06421e-05		CHOL (n=35)	Macrophage M2_CONSENSUS_TME	-0.12849	0.468938	0.654333		KICH (n=66)	Neutrophil_XCELL	-0.0180276	0.886657	0.936206		HNSC (n=520)	Monocyte_QUANTISEQ	0.0441402	0.329528	0.532595		BRCA-LumA (n=560)	NK cell_CONSENSUS_TME	-0.0455209	0.30536	0.491311		OV (n=422)	LGALS9	0.564105	7.9894e-37	5.95573e-36
CESC (n=304)	T cell CD8+_CIBERSORT-ABS	-0.0473096	0.434565	0.617414		BRCA-LumA (n=560)	Th17_ImmuCellAI	-0.0415382	0.349662	0.536626		CHOL (n=35)	Macrophage M2_QUANTISEQ	-0.224086	0.20265	0.373167		KIRC (n=533)	Neutrophil_ABIS	0.362134	9.8791e-16	5.911e-14		HNSC (n=520)	Monocyte_XCELL	-0.333997	3.1112e-14	2.72541e-12		BRCA-LumA (n=560)	NK cell_EPIC	-0.09775	0.0274399	0.0837967		OV (n=422)	HAVCR2	0.434871	6.74594e-21	2.18356e-20
CESC (n=304)	T cell CD8+_CONSENSUS_TME	-0.190021	0.00154718	0.00914244		BRCA-LumA (n=560)	Th2_ImmuCellAI	-0.101706	0.0217383	0.0736527		CHOL (n=35)	Macrophage M2_TIDE	-0.0688686	0.69875	0.820717		KIRC (n=533)	Neutrophil_CIBERSORT	0.132001	0.00452661	0.0238979		HNSC-HPV+ (n=97)	Granulocyte-monocyte progenitor_XCELL	0.0239987	0.82436	0.893707		BRCA-LumA (n=560)	NK cell_MCPCOUNTER	-0.0504984	0.255446	0.439188		OV (n=422)	NECTIN2	-0.205062	2.18385e-05	3.29587e-05
CESC (n=304)	T cell CD8+_EPIC	0.208438	0.0005031	0.00360017		BRCA-LumA (n=560)	Tr1_ImmuCellAI	-0.187529	2.06003e-05	0.000235759		CHOL (n=35)	Macrophage M2_XCELL	-0.455565	0.0067795	0.0295833		KIRC (n=533)	Neutrophil_CIBERSORT-ABS	0.136662	0.00328113	0.018122		HNSC-HPV+ (n=97)	Macrophage/Monocyte_MCPCOUNTER	-0.183813	0.0864721	0.209012		BRCA-LumA (n=560)	NK cell_QUANTISEQ	0.238439	5.18257e-08	1.21452e-06		OV (n=422)	TIGIT	0.436548	4.60196e-21	1.50944e-20
CESC (n=304)	T cell CD8+_MCPCOUNTER	0.109475	0.069891	0.173615		BRCA-LumB (n=216)	CD4_naive_ImmuCellAI	0.0634174	0.385978	0.575083		CHOL (n=35)	Macrophage_CONSENSUS_TME	-0.098089	0.581022	0.738694		KIRC (n=533)	Neutrophil_CONSENSUS_TME	0.180662	9.59578e-05	0.000861222		HNSC-HPV+ (n=97)	Monocyte conventional_ABIS	0.0166362	0.877735	0.933126		BRCA-LumA (n=560)	NK cell_XCELL	-0.0340719	0.443064	0.616287		PAAD (n=178)	CD274	0.298036	5.3338e-05	7.95221e-05
CESC (n=304)	T cell CD8+_QUANTISEQ	0.0664166	0.272384	0.455998		BRCA-LumB (n=216)	CD4_T_ImmuCellAI	-0.0851513	0.244024	0.429215		CHOL (n=35)	Macrophage_EPIC	-0.182191	0.302411	0.493733		KIRC (n=533)	Neutrophil_ImmuCellAI	0.0617359	0.185773	0.378934		HNSC-HPV+ (n=97)	Monocyte non-conventional_ABIS	-0.230007	0.031099	0.0979955		BRCA-LumA (n=560)	NK_ImmuCellAI	0.104614	0.0182313	0.0613602		PAAD (n=178)	PDCD1	0.25312	0.000652163	0.000896269
CESC (n=304)	T cell CD8+_TIMER	-0.0438648	0.468789	0.644242		BRCA-LumB (n=216)	Central_memory_ImmuCellAI	0.0123518	0.866042	0.931303		CHOL (n=35)	Macrophage_ImmuCellAI	0.0258385	0.88467	0.941749		KIRC (n=533)	Neutrophil_MCPCOUNTER	0.269635	4.03152e-09	9.04572e-08		HNSC-HPV+ (n=97)	Monocyte_CIBERSORT	0.157122	0.143753	0.300908		BRCA-LumA (n=560)	NKT_ImmuCellAI	0.0864737	0.0512009	0.13662		PAAD (n=178)	LGALS9	0.601168	7.16714e-19	2.02657e-18
CESC (n=304)	T cell CD8+_XCELL	-0.111894	0.0638929	0.162864		BRCA-LumB (n=216)	T cell CD4+ (non-regulatory)_QUANTISEQ	0.114604	0.116351	0.254981		CHOL (n=35)	Macrophage_TIMER	-0.078308	0.659787	0.795177		KIRC (n=533)	Neutrophil_QUANTISEQ	0.284484	4.95465e-10	1.48227e-08		HNSC-HPV+ (n=97)	Monocyte_CIBERSORT-ABS	0.138745	0.197335	0.380761		BRCA-LumA (n=560)	Plasmacytoid dendritic cell_ABIS	0.0518959	0.242511	0.424394		PAAD (n=178)	HAVCR2	0.245403	0.000961191	0.00131363
CHOL (n=35)	CD8_naive_ImmuCellAI	0.29379	0.0917099	0.209776		BRCA-LumB (n=216)	T cell CD4+ (non-regulatory)_XCELL	0.0421853	0.564371	0.728449		CHOL (n=35)	Macrophage_XCELL	-0.339329	0.0496122	0.128031		KIRC (n=533)	Neutrophil_TIMER	0.0822932	0.0775456	0.219204		HNSC-HPV+ (n=97)	Monocyte_CONSENSUS_TME	-0.281954	0.00778227	0.0344306		BRCA-LumA (n=560)	Plasmacytoid dendritic cell_XCELL	-0.210193	1.71781e-06	2.48953e-05		PAAD (n=178)	NECTIN2	0.281265	0.000142856	0.000206721
CHOL (n=35)	CD8_T_ImmuCellAI	-0.0631128	0.722892	0.83421		BRCA-LumB (n=216)	T cell CD4+ central memory_XCELL	0.00170549	0.981418	0.986205		CHOL (n=35)	Macrophage/Monocyte_MCPCOUNTER	0.364372	0.0341237	0.093557		KIRC (n=533)	Neutrophil_XCELL	0.0659453	0.157479	0.342636		HNSC-HPV+ (n=97)	Monocyte_ImmuCellAI	0.30963	0.00332949	0.0177843		BRCA-LumA (n=560)	T cell NK_XCELL	-0.12361	0.00522821	0.0229106		PAAD (n=178)	TIGIT	0.24117	0.001183	0.00160783
CHOL (n=35)	CD8_TIDE	-0.046109	0.795681	0.88409		BRCA-LumB (n=216)	T cell CD4+ effector memory_XCELL	-0.16147	0.0264385	0.0862861		COAD (n=456)	Macrophage M0_CIBERSORT	0.129238	0.0331241	0.0920823		KIRP (n=290)	Neutrophil_ABIS	0.247496	5.8501e-05	0.000583385		HNSC-HPV+ (n=97)	Monocyte_MCPCOUNTER	-0.183813	0.0864721	0.209012		BRCA-LumB (n=216)	DC_ImmuCellAI	-0.0902974	0.21658	0.391733		PCPG (n=179)	CD274	0.374281	2.45248e-07	4.13226e-07
CHOL (n=35)	CTL_TIDE	-0.0863524	0.627256	0.760902		BRCA-LumB (n=216)	T cell CD4+ memory activated_CIBERSORT	0.0118276	0.871676	0.934262		COAD (n=456)	Macrophage M0_CIBERSORT-ABS	-0.000148846	0.99805	0.999546		KIRP (n=290)	Neutrophil_CIBERSORT	0.0719652	0.249398	0.449918		HNSC-HPV+ (n=97)	Monocyte_QUANTISEQ	-0.0681231	0.528271	0.709763		BRCA-LumB (n=216)	Myeloid dendritic cell activated_CIBERSORT	0.194974	0.00717706	0.0297572		PCPG (n=179)	PDCD1	0.37169	3.0108e-07	5.00443e-07
CHOL (n=35)	CTL.flag_TIDE	NA	NA	NA		BRCA-LumB (n=216)	T cell CD4+ memory activated_CIBERSORT-ABS	0.0141042	0.847253	0.929949		COAD (n=456)	Macrophage M1_CIBERSORT	-0.113635	0.0612694	0.150048		KIRP (n=290)	Neutrophil_CIBERSORT-ABS	0.0674266	0.280587	0.481965		HNSC-HPV+ (n=97)	Monocyte_XCELL	-0.245353	0.0212203	0.0714959		BRCA-LumB (n=216)	Myeloid dendritic cell activated_CIBERSORT-ABS	0.189938	0.00885078	0.0348217		PCPG (n=179)	LGALS9	0.577723	2.5236e-17	6.46671e-17
CHOL (n=35)	Cytotoxic_ImmuCellAI	0.284939	0.102389	0.22753		BRCA-LumB (n=216)	T cell CD4+ memory resting_CIBERSORT	0.0844231	0.248095	0.433115		COAD (n=456)	Macrophage M1_CIBERSORT-ABS	-0.203407	0.000739319	0.00475277		KIRP (n=290)	Neutrophil_CONSENSUS_TME	-0.0176108	0.778312	0.872164		HNSC-HPV- (n=421)	Granulocyte-monocyte progenitor_XCELL	-0.0172896	0.730619	0.846591		BRCA-LumB (n=216)	Myeloid dendritic cell activated_XCELL	-0.0476263	0.515189	0.67646		PCPG (n=179)	HAVCR2	0.422591	3.79976e-09	6.87309e-09
CHOL (n=35)	Exhausted_ImmuCellAI	0.0384238	0.829186	0.894434		BRCA-LumB (n=216)	T cell CD4+ memory resting_CIBERSORT-ABS	0.0533903	0.465607	0.645457		COAD (n=456)	Macrophage M1_QUANTISEQ	-0.273314	4.77964e-06	5.12681e-05		KIRP (n=290)	Neutrophil_ImmuCellAI	-0.0395966	0.526619	0.698764		HNSC-HPV- (n=421)	Macrophage/Monocyte_MCPCOUNTER	-0.117141	0.0192517	0.0663957		BRCA-LumB (n=216)	Myeloid dendritic cell resting_CIBERSORT	0.1048	0.151243	0.304179		PCPG (n=179)	NECTIN2	0.257448	0.000503069	0.000707476
CHOL (n=35)	T cell CD8+ central memory_XCELL	-0.148675	0.401376	0.583004		BRCA-LumB (n=216)	T cell CD4+ memory_ABIS	-0.0341462	0.64089	0.787621		COAD (n=456)	Macrophage M1_XCELL	-0.189752	0.0016684	0.00968751		KIRP (n=290)	Neutrophil_MCPCOUNTER	0.373812	5.59531e-10	1.54517e-08		HNSC-HPV- (n=421)	Monocyte conventional_ABIS	0.170676	0.000617734	0.00416258		BRCA-LumB (n=216)	Myeloid dendritic cell resting_CIBERSORT-ABS	0.100331	0.169552	0.33052		PCPG (n=179)	TIGIT	0.383204	1.19332e-07	2.05284e-07
CHOL (n=35)	T cell CD8+ effector memory_XCELL	-0.0627097	0.724593	0.83421		BRCA-LumB (n=216)	T cell CD4+ memory_XCELL	0.0770675	0.291863	0.476417		COAD (n=456)	Macrophage M2_CIBERSORT	0.0874313	0.150415	0.295898		KIRP (n=290)	Neutrophil_QUANTISEQ	0.201013	0.00116929	0.00763225		HNSC-HPV- (n=421)	Monocyte non-conventional_ABIS	-0.0302582	0.546742	0.727882		BRCA-LumB (n=216)	Myeloid dendritic cell_ABIS	0.191252	0.00838371	0.0334118		PRAD (n=497)	CD274	0.339727	6.83857e-15	1.51558e-14
CHOL (n=35)	T cell CD8+ memory_ABIS	-0.130866	0.46069	0.641675		BRCA-LumB (n=216)	T cell CD4+ naive_ABIS	0.176178	0.0153093	0.0563164		COAD (n=456)	Macrophage M2_CIBERSORT-ABS	-0.113389	0.0618346	0.150918		KIRP (n=290)	Neutrophil_TIMER	0.0730651	0.242216	0.441399		HNSC-HPV- (n=421)	Monocyte_CIBERSORT	0.0196135	0.696101	0.827238		BRCA-LumB (n=216)	Myeloid dendritic cell_CONSENSUS_TME	-0.0635585	0.38492	0.565318		PRAD (n=497)	PDCD1	0.516658	2.89434e-35	2.03431e-34
CHOL (n=35)	T cell CD8+ naive_ABIS	0.200037	0.256674	0.443914		BRCA-LumB (n=216)	T cell CD4+ naive_CIBERSORT	0.125331	0.0857283	0.208255		COAD (n=456)	Macrophage M2_CONSENSUS_TME	-0.0977478	0.0498935	0.128297		KIRP (n=290)	Neutrophil_XCELL	0.0194206	0.756214	0.854026		HNSC-HPV- (n=421)	Monocyte_CIBERSORT-ABS	0.0310923	0.535739	0.715408		BRCA-LumB (n=216)	Myeloid dendritic cell_MCPCOUNTER	0.0398777	0.585886	0.733268		PRAD (n=497)	LGALS9	0.49788	1.71837e-32	1.0839e-31
CHOL (n=35)	T cell CD8+ naive_XCELL	-0.202265	0.251304	0.442476		BRCA-LumB (n=216)	T cell CD4+ naive_CIBERSORT-ABS	0.125331	0.0857283	0.208255		COAD (n=456)	Macrophage M2_QUANTISEQ	-0.0700875	0.249319	0.434648		LAML (n=151)	Neutrophil_ABIS	NA	NA	NA		HNSC-HPV- (n=421)	Monocyte_CONSENSUS_TME	-0.213665	1.67465e-05	0.000198242		BRCA-LumB (n=216)	Myeloid dendritic cell_QUANTISEQ	0.0523791	0.47411	0.644502		PRAD (n=497)	HAVCR2	0.387833	2.75267e-19	8.15852e-19
CHOL (n=35)	T cell CD8+_CIBERSORT	-0.0398461	0.822961	0.894434		BRCA-LumB (n=216)	T cell CD4+ naive_XCELL	-0.014306	0.845095	0.929949		COAD (n=456)	Macrophage M2_TIDE	0.446135	4.17583e-21	2.28388e-18		LAML (n=151)	Neutrophil_CIBERSORT	NA	NA	NA		HNSC-HPV- (n=421)	Monocyte_ImmuCellAI	0.138066	0.00573698	0.0264505		BRCA-LumB (n=216)	Myeloid dendritic cell_TIMER	-0.108227	0.138242	0.287694		PRAD (n=497)	NECTIN2	0.195199	1.17082e-05	1.80278e-05
CHOL (n=35)	T cell CD8+_CIBERSORT-ABS	0.0405822	0.819743	0.894434		BRCA-LumB (n=216)	T cell CD4+ Th1_XCELL	-0.119604	0.101157	0.235196		COAD (n=456)	Macrophage M2_XCELL	-0.128424	0.0342568	0.093557		LAML (n=151)	Neutrophil_CIBERSORT-ABS	NA	NA	NA		HNSC-HPV- (n=421)	Monocyte_MCPCOUNTER	-0.117141	0.0192517	0.0663957		BRCA-LumB (n=216)	Myeloid dendritic cell_XCELL	-0.0855769	0.241666	0.423603		PRAD (n=497)	TIGIT	0.487073	5.68902e-31	3.33214e-30
CHOL (n=35)	T cell CD8+_CONSENSUS_TME	-0.0775157	0.663025	0.790929		BRCA-LumB (n=216)	T cell CD4+ Th2_XCELL	0.12994	0.0747341	0.18729		COAD (n=456)	Macrophage_CONSENSUS_TME	-0.0939633	0.0594822	0.147172		LAML (n=151)	Neutrophil_CONSENSUS_TME	NA	NA	NA		HNSC-HPV- (n=421)	Monocyte_QUANTISEQ	0.0377735	0.451795	0.653089		BRCA-LumB (n=216)	NK cell activated_CIBERSORT	0.00118446	0.987094	0.991694		READ (n=165)	CD274	0.163321	0.0360783	0.0443763
CHOL (n=35)	T cell CD8+_EPIC	-0.342758	0.0472089	0.131511		BRCA-LumB (n=216)	T cell CD4+_CONSENSUS_TME	0.0307421	0.674537	0.814505		COAD (n=456)	Macrophage_EPIC	-0.218193	0.000288135	0.00220699		LAML (n=151)	Neutrophil_ImmuCellAI	NA	NA	NA		HNSC-HPV- (n=421)	Monocyte_XCELL	-0.341765	2.25469e-12	1.41079e-10		BRCA-LumB (n=216)	NK cell activated_CIBERSORT-ABS	0.00827277	0.910047	0.95431		READ (n=165)	PDCD1	0.210638	0.00661443	0.00865505
CHOL (n=35)	T cell CD8+_MCPCOUNTER	-0.0991631	0.576868	0.726909		BRCA-LumB (n=216)	T cell CD4+_EPIC	0.0432262	0.554791	0.716983		COAD (n=456)	Macrophage_ImmuCellAI	-0.0491899	0.32462	0.512557		LAML (n=151)	Neutrophil_MCPCOUNTER	NA	NA	NA		KICH (n=66)	Granulocyte-monocyte progenitor_XCELL	0.243916	0.0502249	0.143898		BRCA-LumB (n=216)	NK cell resting_CIBERSORT	0.00189842	0.979317	0.987561		READ (n=165)	LGALS9	0.325734	1.96048e-05	2.97702e-05
CHOL (n=35)	T cell CD8+_QUANTISEQ	-0.0912398	0.60782	0.749476		BRCA-LumB (n=216)	T cell CD4+_TIMER	0.0468887	0.521725	0.687182		COAD (n=456)	Macrophage_TIMER	0.0624193	0.305031	0.496882		LAML (n=151)	Neutrophil_QUANTISEQ	NA	NA	NA		KICH (n=66)	Macrophage/Monocyte_MCPCOUNTER	0.127191	0.312661	0.520705		BRCA-LumB (n=216)	NK cell resting_CIBERSORT-ABS	0.00234331	0.974471	0.985568		READ (n=165)	HAVCR2	0.195378	0.0119071	0.0151769
CHOL (n=35)	T cell CD8+_TIMER	-0.175527	0.320739	0.502362		BRCA-LumB (n=216)	Th1_ImmuCellAI	-0.0735014	0.314832	0.501202		COAD (n=456)	Macrophage_XCELL	-0.154513	0.0107138	0.0416969		LAML (n=151)	Neutrophil_TIMER	NA	NA	NA		KICH (n=66)	Monocyte conventional_ABIS	0.44652	0.000192744	0.00162349		BRCA-LumB (n=216)	NK cell_ABIS	0.0363229	0.619747	0.762657		READ (n=165)	NECTIN2	0.0775519	0.32213	0.352195
CHOL (n=35)	T cell CD8+_XCELL	-0.128014	0.4706	0.644242		BRCA-LumB (n=216)	Th17_ImmuCellAI	-0.0609598	0.40469	0.588744		COAD (n=456)	Macrophage/Monocyte_MCPCOUNTER	-0.179248	0.00301024	0.0158202		LAML (n=151)	Neutrophil_XCELL	NA	NA	NA		KICH (n=66)	Monocyte non-conventional_ABIS	0.183117	0.144271	0.300908		BRCA-LumB (n=216)	NK cell_CONSENSUS_TME	-0.0017204	0.981256	0.987669		READ (n=165)	TIGIT	0.087455	0.264002	0.291231
COAD (n=456)	CD8_naive_ImmuCellAI	-0.11043	0.0266396	0.0862194		BRCA-LumB (n=216)	Th2_ImmuCellAI	-0.0681594	0.351386	0.536626		DLBC (n=48)	Macrophage M0_CIBERSORT	-0.080439	0.617115	0.764755		LGG (n=515)	Neutrophil_ABIS	-0.0612428	0.181776	0.376761		KICH (n=66)	Monocyte_CIBERSORT	0.104119	0.409148	0.620093		BRCA-LumB (n=216)	NK cell_EPIC	-0.0869045	0.234414	0.41494		SARC (n=259)	CD274	0.501566	6.60581e-18	1.76634e-17
COAD (n=456)	CD8_T_ImmuCellAI	-0.128401	0.00987114	0.0390837		BRCA-LumB (n=216)	Tr1_ImmuCellAI	-0.056893	0.43681	0.617668		DLBC (n=48)	Macrophage M0_CIBERSORT-ABS	-0.0601426	0.708754	0.827261		LGG (n=515)	Neutrophil_CIBERSORT	0.0449925	0.326805	0.532255		KICH (n=66)	Monocyte_CIBERSORT-ABS	0.222294	0.0751156	0.195837		BRCA-LumB (n=216)	NK cell_MCPCOUNTER	0.0672068	0.358174	0.540016		SARC (n=259)	PDCD1	0.483465	1.41039e-16	3.3685e-16
COAD (n=456)	CD8_TIDE	-0.209693	2.19807e-05	0.000238125		CESC (n=304)	CD4_naive_ImmuCellAI	0.0102118	0.86613	0.931303		DLBC (n=48)	Macrophage M1_CIBERSORT	-0.0670971	0.676814	0.804378		LGG (n=515)	Neutrophil_CIBERSORT-ABS	0.0681947	0.136957	0.321357		KICH (n=66)	Monocyte_CONSENSUS_TME	0.0844318	0.503688	0.693759		BRCA-LumB (n=216)	NK cell_QUANTISEQ	0.0873798	0.231855	0.411086		SARC (n=259)	LGALS9	0.601782	6.62641e-27	3.26019e-26
COAD (n=456)	CTL_TIDE	0.000718811	0.988523	0.99474		CESC (n=304)	CD4_T_ImmuCellAI	0.0750106	0.214979	0.392603		DLBC (n=48)	Macrophage M1_CIBERSORT-ABS	-0.13444	0.402016	0.597603		LGG (n=515)	Neutrophil_CONSENSUS_TME	0.170759	0.000178819	0.00139557		KICH (n=66)	Monocyte_ImmuCellAI	0.0480913	0.703632	0.827238		BRCA-LumB (n=216)	NK cell_XCELL	-0.00664103	0.927735	0.961633		SARC (n=259)	HAVCR2	0.554205	2.96414e-22	1.01275e-21
COAD (n=456)	CTL.flag_TIDE	-0.00971904	0.845779	0.902473		CESC (n=304)	Central_memory_ImmuCellAI	0.0916098	0.12966	0.27536		DLBC (n=48)	Macrophage M1_QUANTISEQ	-0.000831948	0.995881	0.999546		LGG (n=515)	Neutrophil_ImmuCellAI	-0.444132	1.77681e-24	6.37877e-22		KICH (n=66)	Monocyte_MCPCOUNTER	0.127191	0.312661	0.520705		BRCA-LumB (n=216)	NK_ImmuCellAI	0.0300353	0.681608	0.806556		SARC (n=259)	NECTIN2	0.125117	0.044247	0.0538849
COAD (n=456)	Cytotoxic_ImmuCellAI	-0.128764	0.00966252	0.0388493		CESC (n=304)	T cell CD4+ (non-regulatory)_QUANTISEQ	-0.0339052	0.575579	0.73463		DLBC (n=48)	Macrophage M1_XCELL	-0.0766128	0.634009	0.779081		LGG (n=515)	Neutrophil_MCPCOUNTER	0.145908	0.0013962	0.00895066		KICH (n=66)	Monocyte_QUANTISEQ	-0.0753124	0.551005	0.731334		BRCA-LumB (n=216)	NKT_ImmuCellAI	0.125043	0.0864568	0.204387		SARC (n=259)	TIGIT	0.579499	1.2419e-24	5.17811e-24
COAD (n=456)	Exhausted_ImmuCellAI	-0.193509	9.24431e-05	0.000838437		CESC (n=304)	T cell CD4+ (non-regulatory)_XCELL	-0.041761	0.490399	0.6629		DLBC (n=48)	Macrophage M2_CIBERSORT	0.0137328	0.932088	0.965617		LGG (n=515)	Neutrophil_QUANTISEQ	NA	NA	NA		KICH (n=66)	Monocyte_XCELL	0.00794497	0.949916	0.972168		BRCA-LumB (n=216)	Plasmacytoid dendritic cell_ABIS	0.179767	0.0133164	0.0484969		SKCM (n=470)	CD274	0.676537	3.52314e-64	1.44449e-62
COAD (n=456)	T cell CD8+ central memory_XCELL	-0.296076	6.6112e-07	1.19924e-05		CESC (n=304)	T cell CD4+ central memory_XCELL	-0.139961	0.0202403	0.0692608		DLBC (n=48)	Macrophage M2_CIBERSORT-ABS	-0.0853449	0.595735	0.755157		LGG (n=515)	Neutrophil_TIMER	0.439662	5.75874e-24	1.03369e-21		KIRC (n=533)	Granulocyte-monocyte progenitor_XCELL	0.147057	0.00154495	0.00926971		BRCA-LumB (n=216)	Plasmacytoid dendritic cell_XCELL	-0.058821	0.421404	0.593889		SKCM (n=470)	PDCD1	0.655936	3.78641e-59	1.16432e-57
COAD (n=456)	T cell CD8+ effector memory_XCELL	-0.148333	0.014339	0.0527566		CESC (n=304)	T cell CD4+ effector memory_XCELL	-0.165232	0.00602376	0.0276056		DLBC (n=48)	Macrophage M2_CONSENSUS_TME	-0.130911	0.414595	0.606725		LGG (n=515)	Neutrophil_XCELL	0.195504	1.70613e-05	0.00021875		KIRC (n=533)	Macrophage/Monocyte_MCPCOUNTER	0.0912365	0.0502657	0.143898		BRCA-LumB (n=216)	T cell NK_XCELL	-0.0683506	0.350033	0.531459		SKCM (n=470)	LGALS9	0.598454	5.34361e-47	7.73252e-46
COAD (n=456)	T cell CD8+ memory_ABIS	-0.233329	2.19046e-06	3.35012e-05		CESC (n=304)	T cell CD4+ memory activated_CIBERSORT	-0.169931	0.00471739	0.0228822		DLBC (n=48)	Macrophage M2_QUANTISEQ	0.0495708	0.758249	0.859747		LIHC (n=371)	Neutrophil_ABIS	0.0596342	0.269324	0.477164		KIRC (n=533)	Monocyte conventional_ABIS	0.300216	4.67891e-11	1.7078e-09		CESC (n=304)	DC_ImmuCellAI	-0.0212906	0.725217	0.843348		SKCM (n=470)	HAVCR2	0.546108	6.85826e-38	6.02547e-37
COAD (n=456)	T cell CD8+ naive_ABIS	0.206697	2.89258e-05	0.00029687		CESC (n=304)	T cell CD4+ memory activated_CIBERSORT-ABS	-0.172349	0.00414984	0.0206751		DLBC (n=48)	Macrophage M2_TIDE	0.130294	0.416816	0.608737		LIHC (n=371)	Neutrophil_CIBERSORT	-0.0555126	0.303878	0.507406		KIRC (n=533)	Monocyte non-conventional_ABIS	0.0722278	0.121475	0.270083		CESC (n=304)	Myeloid dendritic cell activated_CIBERSORT	0.0662367	0.273687	0.453878		SKCM (n=470)	NECTIN2	-0.0174004	0.706726	0.733564
COAD (n=456)	T cell CD8+ naive_XCELL	0.108251	0.0746926	0.181496		CESC (n=304)	T cell CD4+ memory resting_CIBERSORT	0.278071	2.82748e-06	4.10184e-05		DLBC (n=48)	Macrophage M2_XCELL	-0.0448998	0.780438	0.875257		LIHC (n=371)	Neutrophil_CIBERSORT-ABS	-0.0526014	0.329979	0.532255		KIRC (n=533)	Monocyte_CIBERSORT	0.111256	0.0168618	0.0620628		CESC (n=304)	Myeloid dendritic cell activated_CIBERSORT-ABS	0.112806	0.061746	0.159297		SKCM (n=470)	TIGIT	0.64583	8.03122e-57	1.97568e-55
COAD (n=456)	T cell CD8+_CIBERSORT	-0.300611	4.36514e-07	8.51202e-06		CESC (n=304)	T cell CD4+ memory resting_CIBERSORT-ABS	0.294864	6.40382e-07	1.15718e-05		DLBC (n=48)	Macrophage_CONSENSUS_TME	0.00192788	0.990455	0.998779		LIHC (n=371)	Neutrophil_CONSENSUS_TME	0.0720419	0.181877	0.376761		KIRC (n=533)	Monocyte_CIBERSORT-ABS	0.138167	0.00295117	0.0162776		CESC (n=304)	Myeloid dendritic cell activated_XCELL	-0.239967	5.81572e-05	0.000505593		SKCM-Primary (n=103)	CD274	0.65825	4.16442e-14	8.6088e-14
COAD (n=456)	T cell CD8+_CIBERSORT-ABS	-0.340319	8.42752e-09	2.62939e-07		CESC (n=304)	T cell CD4+ memory_ABIS	0.112607	0.0622083	0.163121		DLBC (n=48)	Macrophage_EPIC	-0.169924	0.288171	0.479176		LIHC (n=371)	Neutrophil_ImmuCellAI	-0.020191	0.708621	0.836826		KIRC (n=533)	Monocyte_CONSENSUS_TME	-0.0131186	0.778776	0.864104		CESC (n=304)	Myeloid dendritic cell resting_CIBERSORT	0.057485	0.342252	0.525567		SKCM-Primary (n=103)	PDCD1	0.656998	4.8304e-14	9.90232e-14
COAD (n=456)	T cell CD8+_CONSENSUS_TME	-0.244362	6.84306e-07	1.21309e-05		CESC (n=304)	T cell CD4+ memory_XCELL	-0.067055	0.267791	0.45366		DLBC (n=48)	Macrophage_ImmuCellAI	0.0687161	0.669455	0.800525		LIHC (n=371)	Neutrophil_MCPCOUNTER	0.0335559	0.534478	0.700283		KIRC (n=533)	Monocyte_ImmuCellAI	0.135561	0.00354342	0.0178393		CESC (n=304)	Myeloid dendritic cell resting_CIBERSORT-ABS	0.0593565	0.326742	0.511216		SKCM-Primary (n=103)	LGALS9	0.49296	1.2237e-07	2.09049e-07
COAD (n=456)	T cell CD8+_EPIC	0.018663	0.759294	0.859578		CESC (n=304)	T cell CD4+ naive_ABIS	0.028353	0.639689	0.787192		DLBC (n=48)	Macrophage_TIMER	0.337611	0.0308703	0.0871633		LIHC (n=371)	Neutrophil_QUANTISEQ	0.11498	0.0327611	0.109918		KIRC (n=533)	Monocyte_MCPCOUNTER	0.0912365	0.0502657	0.143898		CESC (n=304)	Myeloid dendritic cell_ABIS	0.169991	0.00470244	0.0207755		SKCM-Primary (n=103)	HAVCR2	0.588038	6.53776e-11	1.2184e-10
COAD (n=456)	T cell CD8+_MCPCOUNTER	-0.0806775	0.18464	0.358257		CESC (n=304)	T cell CD4+ naive_CIBERSORT	0.150868	0.0122516	0.0476193		DLBC (n=48)	Macrophage_XCELL	-0.102414	0.524015	0.701758		LIHC (n=371)	Neutrophil_TIMER	-0.0349203	0.517982	0.693864		KIRC (n=533)	Monocyte_QUANTISEQ	-0.125228	0.00710114	0.0317378		CESC (n=304)	Myeloid dendritic cell_CONSENSUS_TME	-0.200262	0.000838554	0.00496682		SKCM-Primary (n=103)	NECTIN2	-0.0239973	0.809859	0.830375
COAD (n=456)	T cell CD8+_QUANTISEQ	-0.225579	0.000175652	0.00139805		CESC (n=304)	T cell CD4+ naive_CIBERSORT-ABS	0.150868	0.0122516	0.0476193		DLBC (n=48)	Macrophage/Monocyte_MCPCOUNTER	-0.102349	0.524279	0.701758		LIHC (n=371)	Neutrophil_XCELL	0.0923098	0.0868942	0.236326		KIRC (n=533)	Monocyte_XCELL	-0.0754424	0.105722	0.241178		CESC (n=304)	Myeloid dendritic cell_MCPCOUNTER	-0.00955217	0.874704	0.935447		SKCM-Primary (n=103)	TIGIT	0.703719	1.13178e-16	2.76963e-16
COAD (n=456)	T cell CD8+_TIMER	-0.267394	7.77286e-06	9.1861e-05		CESC (n=304)	T cell CD4+ naive_XCELL	-0.210727	0.000434523	0.00319685		ESCA (n=184)	Macrophage M0_CIBERSORT	-0.0221869	0.768149	0.86552		LUAD (n=516)	Neutrophil_ABIS	0.120544	0.00737318	0.0352929		KIRP (n=290)	Granulocyte-monocyte progenitor_XCELL	0.148363	0.0170932	0.0622922		CESC (n=304)	Myeloid dendritic cell_QUANTISEQ	0.0888624	0.141612	0.29301		SKCM-Metastasis (n=367)	CD274	0.673198	8.81764e-50	1.54938e-48
COAD (n=456)	T cell CD8+_XCELL	-0.0882901	0.146432	0.298998		CESC (n=304)	T cell CD4+ Th1_XCELL	-0.284948	1.55718e-06	2.46753e-05		ESCA (n=184)	Macrophage M0_CIBERSORT-ABS	-0.00316067	0.966506	0.989878		LUAD (n=516)	Neutrophil_CIBERSORT	0.118709	0.00832933	0.0393451		KIRP (n=290)	Macrophage/Monocyte_MCPCOUNTER	-0.0197394	0.752342	0.855911		CESC (n=304)	Myeloid dendritic cell_TIMER	-0.15189	0.0116697	0.0436802		SKCM-Metastasis (n=367)	PDCD1	0.665718	2.447e-48	3.76226e-47
DLBC (n=48)	CD8_naive_ImmuCellAI	-0.189784	0.234648	0.423612		CESC (n=304)	T cell CD4+ Th2_XCELL	-0.147178	0.0145713	0.053987		ESCA (n=184)	Macrophage M1_CIBERSORT	0.0338599	0.652732	0.792908		LUAD (n=516)	Neutrophil_CIBERSORT-ABS	0.101412	0.0243347	0.0895498		KIRP (n=290)	Monocyte conventional_ABIS	0.250242	4.80676e-05	0.000513502		CESC (n=304)	Myeloid dendritic cell_XCELL	-0.0426983	0.480706	0.645074		SKCM-Metastasis (n=367)	LGALS9	0.637028	3.60398e-43	3.54632e-42
DLBC (n=48)	CD8_T_ImmuCellAI	-0.431488	0.00485108	0.0222579		CESC (n=304)	T cell CD4+_CONSENSUS_TME	-0.128314	0.0334235	0.102478		ESCA (n=184)	Macrophage M1_CIBERSORT-ABS	0.0495713	0.50991	0.693101		LUAD (n=516)	Neutrophil_CONSENSUS_TME	0.00824688	0.855074	0.921836		KIRP (n=290)	Monocyte non-conventional_ABIS	-0.0934979	0.134188	0.286704		CESC (n=304)	NK cell activated_CIBERSORT	-0.112173	0.0632309	0.161142		SKCM-Metastasis (n=367)	HAVCR2	0.550903	1.62399e-30	9.29073e-30
DLBC (n=48)	CD8_TIDE	-0.373382	0.0161922	0.058472		CESC (n=304)	T cell CD4+_EPIC	-0.02658	0.660771	0.802587		ESCA (n=184)	Macrophage M1_QUANTISEQ	-0.130629	0.0813451	0.181326		LUAD (n=516)	Neutrophil_ImmuCellAI	-0.0423827	0.347689	0.546731		KIRP (n=290)	Monocyte_CIBERSORT	0.0355124	0.570155	0.745617		CESC (n=304)	NK cell activated_CIBERSORT-ABS	-0.0332049	0.583497	0.733268		SKCM-Metastasis (n=367)	NECTIN2	-0.0200182	0.702296	0.732054
DLBC (n=48)	CTL_TIDE	-0.371404	0.0168109	0.0604264		CESC (n=304)	T cell CD4+_TIMER	-0.0751616	0.214054	0.391608		ESCA (n=184)	Macrophage M1_XCELL	-0.145331	0.0522469	0.132457		LUAD (n=516)	Neutrophil_MCPCOUNTER	0.0380271	0.399508	0.5878		KIRP (n=290)	Monocyte_CIBERSORT-ABS	0.0713262	0.253637	0.446157		CESC (n=304)	NK cell resting_CIBERSORT	-0.0524752	0.386032	0.56618		SKCM-Metastasis (n=367)	TIGIT	0.648677	3.35416e-45	4.12562e-44
DLBC (n=48)	CTL.flag_TIDE	NA	NA	NA		CESC (n=304)	Th1_ImmuCellAI	-0.0848662	0.160477	0.323404		ESCA (n=184)	Macrophage M2_CIBERSORT	-0.0605749	0.420531	0.61292		LUAD (n=516)	Neutrophil_QUANTISEQ	0.111803	0.0129946	0.0568909		KIRP (n=290)	Monocyte_CONSENSUS_TME	-0.136543	0.0283188	0.0932604		CESC (n=304)	NK cell resting_CIBERSORT-ABS	-0.0516807	0.393274	0.572132		STAD (n=412)	CD274	0.447484	1.11404e-21	3.70342e-21
DLBC (n=48)	Cytotoxic_ImmuCellAI	-0.301789	0.0551608	0.149394		CESC (n=304)	Th17_ImmuCellAI	0.0324431	0.592167	0.745683		ESCA (n=184)	Macrophage M2_CIBERSORT-ABS	-0.00891465	0.905722	0.950827		LUAD (n=516)	Neutrophil_TIMER	-0.0147205	0.744398	0.854026		KIRP (n=290)	Monocyte_ImmuCellAI	0.0648755	0.299229	0.502154		CESC (n=304)	NK cell_ABIS	0.14187	0.0185802	0.0618194		STAD (n=412)	PDCD1	0.385946	4.3978e-16	1.01108e-15
DLBC (n=48)	Exhausted_ImmuCellAI	-0.329074	0.0356546	0.106964		CESC (n=304)	Th2_ImmuCellAI	0.0634741	0.294242	0.478782		ESCA (n=184)	Macrophage M2_CONSENSUS_TME	-0.111496	0.137304	0.275373		LUAD (n=516)	Neutrophil_XCELL	0.0439059	0.330621	0.532255		KIRP (n=290)	Monocyte_MCPCOUNTER	-0.0197394	0.752342	0.855911		CESC (n=304)	NK cell_CONSENSUS_TME	-0.163025	0.0067427	0.0283931		STAD (n=412)	LGALS9	0.583202	6.56473e-39	6.21124e-38
DLBC (n=48)	T cell CD8+ central memory_XCELL	-0.591053	4.72497e-05	0.000472497		CESC (n=304)	Tr1_ImmuCellAI	0.185983	0.00195357	0.0114981		ESCA (n=184)	Macrophage M2_QUANTISEQ	-0.0587863	0.434406	0.62384		LUSC (n=501)	Neutrophil_ABIS	0.172754	0.000149646	0.00122098		KIRP (n=290)	Monocyte_QUANTISEQ	-0.209573	0.000705099	0.00467929		CESC (n=304)	NK cell_EPIC	-0.223733	0.000183414	0.00130941		STAD (n=412)	HAVCR2	0.372316	5.4081e-15	1.20945e-14
DLBC (n=48)	T cell CD8+ effector memory_XCELL	-0.42077	0.00615556	0.0271262		CHOL (n=35)	CD4_naive_ImmuCellAI	-0.560035	0.000572768	0.00404076		ESCA (n=184)	Macrophage M2_TIDE	-0.0168105	0.823263	0.900835		LUSC (n=501)	Neutrophil_CIBERSORT	0.132814	0.00366114	0.0199144		KIRP (n=290)	Monocyte_XCELL	-0.217998	0.000420173	0.00317559		CESC (n=304)	NK cell_MCPCOUNTER	-0.11159	0.0646236	0.163148		STAD (n=412)	NECTIN2	0.244802	4.8896e-07	8.01894e-07
DLBC (n=48)	T cell CD8+ memory_ABIS	-0.422486	0.0059282	0.0262727		CHOL (n=35)	CD4_T_ImmuCellAI	-0.208807	0.235971	0.419133		ESCA (n=184)	Macrophage M2_XCELL	-0.17388	0.019922	0.0631887		LUSC (n=501)	Neutrophil_CIBERSORT-ABS	0.114133	0.0126201	0.0563504		LAML (n=151)	Granulocyte-monocyte progenitor_XCELL	NA	NA	NA		CESC (n=304)	NK cell_QUANTISEQ	-0.0726816	0.229601	0.410465		STAD (n=412)	TIGIT	0.324499	1.47731e-11	2.79552e-11
DLBC (n=48)	T cell CD8+ naive_ABIS	0.116357	0.468774	0.644242		CHOL (n=35)	Central_memory_ImmuCellAI	-0.320883	0.0642645	0.166731		ESCA (n=184)	Macrophage_CONSENSUS_TME	-0.110641	0.140364	0.279247		LUSC (n=501)	Neutrophil_CONSENSUS_TME	-0.0109136	0.812083	0.887114		LAML (n=151)	Macrophage/Monocyte_MCPCOUNTER	NA	NA	NA		CESC (n=304)	NK cell_XCELL	-0.187823	0.00175768	0.00898002		TGCT (n=134)	CD274	0.667083	1.36785e-18	3.7808e-18
DLBC (n=48)	T cell CD8+ naive_XCELL	-0.0937164	0.560024	0.723082		CHOL (n=35)	T cell CD4+ (non-regulatory)_QUANTISEQ	-0.164941	0.351235	0.536626		ESCA (n=184)	Macrophage_EPIC	-0.150796	0.0439137	0.115816		LUSC (n=501)	Neutrophil_ImmuCellAI	0.102165	0.0256615	0.0928446		LAML (n=151)	Monocyte conventional_ABIS	NA	NA	NA		CESC (n=304)	NK_ImmuCellAI	-0.0418527	0.489446	0.653807		TGCT (n=134)	PDCD1	0.724859	4.11196e-23	1.466e-22
DLBC (n=48)	T cell CD8+_CIBERSORT	-0.283857	0.0720885	0.176267		CHOL (n=35)	T cell CD4+ (non-regulatory)_XCELL	-0.232285	0.186185	0.357781		ESCA (n=184)	Macrophage_ImmuCellAI	-0.127034	0.0901591	0.196117		LUSC (n=501)	Neutrophil_MCPCOUNTER	-0.0581685	0.204741	0.401651		LAML (n=151)	Monocyte non-conventional_ABIS	NA	NA	NA		CESC (n=304)	NKT_ImmuCellAI	0.254152	1.99286e-05	0.000210618		TGCT (n=134)	LGALS9	0.888073	2.1795e-46	2.97865e-45
DLBC (n=48)	T cell CD8+_CIBERSORT-ABS	-0.278358	0.0780259	0.186117		CHOL (n=35)	T cell CD4+ central memory_XCELL	0.354428	0.0397195	0.115828		ESCA (n=184)	Macrophage_TIMER	0.0510256	0.497559	0.685836		LUSC (n=501)	Neutrophil_QUANTISEQ	0.0432026	0.346437	0.546731		LAML (n=151)	Monocyte_CIBERSORT	NA	NA	NA		CESC (n=304)	Plasmacytoid dendritic cell_ABIS	0.314648	9.81766e-08	2.15988e-06		TGCT (n=134)	HAVCR2	0.732485	8.51918e-24	3.32654e-23
DLBC (n=48)	T cell CD8+_CONSENSUS_TME	-0.395195	0.0105497	0.0408889		CHOL (n=35)	T cell CD4+ effector memory_XCELL	0.108675	0.540674	0.707617		ESCA (n=184)	Macrophage_XCELL	-0.194383	0.00912409	0.0375391		LUSC (n=501)	Neutrophil_TIMER	-0.0391413	0.393691	0.5878		LAML (n=151)	Monocyte_CIBERSORT-ABS	NA	NA	NA		CESC (n=304)	Plasmacytoid dendritic cell_XCELL	-0.331586	1.76204e-08	4.52256e-07		TGCT (n=134)	NECTIN2	-0.149072	0.0855995	0.0993277
DLBC (n=48)	T cell CD8+_EPIC	-0.110848	0.490223	0.662693		CHOL (n=35)	T cell CD4+ memory activated_CIBERSORT	-0.186333	0.291363	0.476355		ESCA (n=184)	Macrophage/Monocyte_MCPCOUNTER	-0.114017	0.128583	0.261525		LUSC (n=501)	Neutrophil_XCELL	0.04236	0.355932	0.553159		LAML (n=151)	Monocyte_CONSENSUS_TME	NA	NA	NA		CESC (n=304)	T cell NK_XCELL	-0.142172	0.0183284	0.0613602		TGCT (n=134)	TIGIT	0.727114	2.59628e-23	9.82591e-23
DLBC (n=48)	T cell CD8+_MCPCOUNTER	-0.329444	0.0354353	0.106716		CHOL (n=35)	T cell CD4+ memory activated_CIBERSORT-ABS	-0.186333	0.291363	0.476355		GBM (n=287)	Macrophage M0_CIBERSORT	-0.146265	0.084636	0.186354		MESO (n=87)	Neutrophil_ABIS	-0.0284934	0.795744	0.884433		LAML (n=151)	Monocyte_ImmuCellAI	NA	NA	NA		CHOL (n=35)	DC_ImmuCellAI	-0.100889	0.570221	0.721477		THCA (n=505)	CD274	0.573078	2.02432e-45	2.62096e-44
DLBC (n=48)	T cell CD8+_QUANTISEQ	-0.343435	0.0279205	0.0892541		CHOL (n=35)	T cell CD4+ memory resting_CIBERSORT	0.169941	0.33662	0.523744		GBM (n=287)	Macrophage M0_CIBERSORT-ABS	-0.162212	0.0555168	0.139276		MESO (n=87)	Neutrophil_CIBERSORT	0.118628	0.27955	0.481965		LAML (n=151)	Monocyte_MCPCOUNTER	NA	NA	NA		CHOL (n=35)	Myeloid dendritic cell activated_CIBERSORT	0.134613	0.447835	0.618325		THCA (n=505)	PDCD1	0.445432	5.53102e-26	2.6166e-25
DLBC (n=48)	T cell CD8+_TIMER	-0.219075	0.16877	0.334963		CHOL (n=35)	T cell CD4+ memory resting_CIBERSORT-ABS	0.187182	0.289131	0.475727		GBM (n=287)	Macrophage M1_CIBERSORT	0.124724	0.142034	0.28172		MESO (n=87)	Neutrophil_CIBERSORT-ABS	0.105995	0.334303	0.53578		LAML (n=151)	Monocyte_QUANTISEQ	NA	NA	NA		CHOL (n=35)	Myeloid dendritic cell activated_CIBERSORT-ABS	0.158504	0.370607	0.550577		THCA (n=505)	LGALS9	0.590169	1.02677e-48	1.6839e-47
DLBC (n=48)	T cell CD8+_XCELL	-0.536258	0.000301612	0.00228405		CHOL (n=35)	T cell CD4+ memory_ABIS	-0.00867945	0.961145	0.97824		GBM (n=287)	Macrophage M1_CIBERSORT-ABS	0.0854254	0.3156	0.505054		MESO (n=87)	Neutrophil_CONSENSUS_TME	-0.127462	0.245036	0.444282		LAML (n=151)	Monocyte_XCELL	NA	NA	NA		CHOL (n=35)	Myeloid dendritic cell activated_XCELL	0.0118077	0.947157	0.97149		THCA (n=505)	HAVCR2	0.617028	2.61962e-54	5.85842e-53
ESCA (n=184)	CD8_naive_ImmuCellAI	0.00572117	0.939412	0.956624		CHOL (n=35)	T cell CD4+ memory_XCELL	-0.0605947	0.733539	0.853723		GBM (n=287)	Macrophage M1_QUANTISEQ	-0.0559451	0.511482	0.693535		MESO (n=87)	Neutrophil_ImmuCellAI	-0.00052508	0.996195	0.998976		LGG (n=515)	Granulocyte-monocyte progenitor_XCELL	-0.0100698	0.826373	0.893707		CHOL (n=35)	Myeloid dendritic cell resting_CIBERSORT	0.223702	0.203446	0.37554		THCA (n=505)	NECTIN2	-0.0654111	0.142142	0.161138
ESCA (n=184)	CD8_T_ImmuCellAI	-0.0243226	0.746558	0.850809		CHOL (n=35)	T cell CD4+ naive_ABIS	-0.0652012	0.7141	0.844861		GBM (n=287)	Macrophage M1_XCELL	-0.0518083	0.543243	0.718998		MESO (n=87)	Neutrophil_MCPCOUNTER	0.10714	0.329078	0.532255		LGG (n=515)	Macrophage/Monocyte_MCPCOUNTER	0.311799	3.25317e-12	1.58321e-10		CHOL (n=35)	Myeloid dendritic cell resting_CIBERSORT-ABS	0.211092	0.230765	0.410959		THCA (n=505)	TIGIT	0.679942	8.78826e-70	5.40478e-68
ESCA (n=184)	CD8_TIDE	0.0824678	0.272429	0.455998		CHOL (n=35)	T cell CD4+ naive_CIBERSORT	-0.0494222	0.781343	0.886558		GBM (n=287)	Macrophage M2_CIBERSORT	0.0226929	0.790136	0.880351		MESO (n=87)	Neutrophil_QUANTISEQ	-0.0599083	0.586002	0.748665		LGG (n=515)	Monocyte conventional_ABIS	0.388695	1.1863e-18	2.59799e-16		CHOL (n=35)	Myeloid dendritic cell_ABIS	0.0488415	0.783851	0.870114		THYM (n=120)	CD274	-0.0841656	0.360738	0.389217
ESCA (n=184)	CTL_TIDE	0.0277911	0.711915	0.830311		CHOL (n=35)	T cell CD4+ naive_CIBERSORT-ABS	-0.0494222	0.781343	0.886558		GBM (n=287)	Macrophage M2_CIBERSORT-ABS	-0.125233	0.140399	0.279247		MESO (n=87)	Neutrophil_TIMER	-0.136682	0.212268	0.414154		LGG (n=515)	Monocyte non-conventional_ABIS	0.391491	6.39429e-19	2.59799e-16		CHOL (n=35)	Myeloid dendritic cell_CONSENSUS_TME	-0.0788639	0.657518	0.789624		THYM (n=120)	PDCD1	0.603167	3.09126e-13	6.08361e-13
ESCA (n=184)	CTL.flag_TIDE	0.0259107	0.730628	0.838073		CHOL (n=35)	T cell CD4+ naive_XCELL	0.0128862	0.942338	0.969639		GBM (n=287)	Macrophage M2_CONSENSUS_TME	0.0702425	0.409549	0.600635		MESO (n=87)	Neutrophil_XCELL	0.0909742	0.407647	0.593855		LGG (n=515)	Monocyte_CIBERSORT	0.142193	0.00185057	0.0106651		CHOL (n=35)	Myeloid dendritic cell_MCPCOUNTER	0.334757	0.0529677	0.140315		THYM (n=120)	LGALS9	0.628308	1.56608e-14	3.37944e-14
ESCA (n=184)	Cytotoxic_ImmuCellAI	-0.00454252	0.951877	0.966325		CHOL (n=35)	T cell CD4+ Th1_XCELL	0.0571859	0.748029	0.864725		GBM (n=287)	Macrophage M2_QUANTISEQ	0.113391	0.182223	0.347714		OV (n=422)	Neutrophil_ABIS	-0.021086	0.740067	0.854026		LGG (n=515)	Monocyte_CIBERSORT-ABS	0.253392	2.00611e-08	4.6246e-07		CHOL (n=35)	Myeloid dendritic cell_QUANTISEQ	-0.244295	0.163804	0.321641		THYM (n=120)	HAVCR2	-0.161393	0.0782329	0.0920828
ESCA (n=184)	Exhausted_ImmuCellAI	-0.0129204	0.863705	0.910392		CHOL (n=35)	T cell CD4+ Th2_XCELL	-0.276255	0.113756	0.250897		GBM (n=287)	Macrophage M2_TIDE	0.0229892	0.787461	0.879026		OV (n=422)	Neutrophil_CIBERSORT	0.0274208	0.666128	0.807905		LGG (n=515)	Monocyte_CONSENSUS_TME	0.319521	8.78132e-13	6.41037e-11		CHOL (n=35)	Myeloid dendritic cell_TIMER	0.0350147	0.844147	0.908174		THYM (n=120)	NECTIN2	-0.466178	8.04892e-08	1.40428e-07
ESCA (n=184)	T cell CD8+ central memory_XCELL	-0.176266	0.0182616	0.0644527		CHOL (n=35)	T cell CD4+_CONSENSUS_TME	-0.19872	0.259883	0.444651		GBM (n=287)	Macrophage M2_XCELL	0.0213631	0.802175	0.885837		OV (n=422)	Neutrophil_CIBERSORT-ABS	0.0218499	0.731006	0.849346		LGG (n=515)	Monocyte_ImmuCellAI	0.363175	2.5601e-16	3.73775e-14		CHOL (n=35)	Myeloid dendritic cell_XCELL	-0.0440915	0.804445	0.880797		THYM (n=120)	TIGIT	-0.127016	0.16684	0.188269
ESCA (n=184)	T cell CD8+ effector memory_XCELL	-0.148162	0.0477791	0.132155		CHOL (n=35)	T cell CD4+_EPIC	0.0258543	0.8846	0.941707		GBM (n=287)	Macrophage_CONSENSUS_TME	0.0913813	0.282916	0.473719		OV (n=422)	Neutrophil_CONSENSUS_TME	-0.117833	0.0628498	0.186609		LGG (n=515)	Monocyte_MCPCOUNTER	0.311799	3.25317e-12	1.58321e-10		CHOL (n=35)	NK cell activated_CIBERSORT	0.0587256	0.741473	0.852427		UCEC (n=545)	CD274	0.386564	7.2236e-21	2.3078e-20
ESCA (n=184)	T cell CD8+ memory_ABIS	0.0423402	0.5736	0.725135		CHOL (n=35)	T cell CD4+_TIMER	0.191471	0.278023	0.467151		GBM (n=287)	Macrophage_EPIC	-0.100909	0.235507	0.414584		OV (n=422)	Neutrophil_ImmuCellAI	0.0829458	0.191155	0.385533		LGG (n=515)	Monocyte_QUANTISEQ	-0.30127	1.82586e-11	7.99725e-10		CHOL (n=35)	NK cell activated_CIBERSORT-ABS	-0.0366162	0.837111	0.904214		UCEC (n=545)	PDCD1	0.217786	2.83126e-07	4.73803e-07
ESCA (n=184)	T cell CD8+ naive_ABIS	0.0135237	0.857408	0.904977		CHOL (n=35)	Th1_ImmuCellAI	-0.0339817	0.848691	0.929949		GBM (n=287)	Macrophage_ImmuCellAI	0.154898	0.0676407	0.162338		OV (n=422)	Neutrophil_MCPCOUNTER	0.122036	0.0539668	0.16559		LGG (n=515)	Monocyte_XCELL	0.232723	2.74498e-07	5.48153e-06		CHOL (n=35)	NK cell resting_CIBERSORT	-0.106167	0.550113	0.707663		UCEC (n=545)	LGALS9	0.711373	3.28029e-85	4.03476e-83
ESCA (n=184)	T cell CD8+ naive_XCELL	-0.0809067	0.281641	0.465423		CHOL (n=35)	Th17_ImmuCellAI	-0.235232	0.180504	0.350791		GBM (n=287)	Macrophage_TIMER	-0.0711692	0.403382	0.597603		OV (n=422)	Neutrophil_QUANTISEQ	0.145613	0.0212738	0.0821215		LIHC (n=371)	Granulocyte-monocyte progenitor_XCELL	0.00739701	0.891113	0.942771		CHOL (n=35)	NK cell resting_CIBERSORT-ABS	-0.0850593	0.632442	0.770364		UCEC (n=545)	HAVCR2	0.347447	6.58371e-17	1.65265e-16
ESCA (n=184)	T cell CD8+_CIBERSORT	0.128725	0.0859235	0.20066		CHOL (n=35)	Th2_ImmuCellAI	-0.12962	0.465006	0.645457		GBM (n=287)	Macrophage_XCELL	-0.00955597	0.910778	0.951716		OV (n=422)	Neutrophil_TIMER	0.0201525	0.751188	0.854026		LIHC (n=371)	Macrophage/Monocyte_MCPCOUNTER	0.0945305	0.0795363	0.199068		CHOL (n=35)	NK cell_ABIS	0.0816205	0.646313	0.781959		UCEC (n=545)	NECTIN2	0.18651	1.17254e-05	1.80278e-05
ESCA (n=184)	T cell CD8+_CIBERSORT-ABS	0.140068	0.0614725	0.159828		CHOL (n=35)	Tr1_ImmuCellAI	-0.299755	0.0850081	0.207484		GBM (n=287)	Macrophage/Monocyte_MCPCOUNTER	-0.149757	0.0773906	0.177229		OV (n=422)	Neutrophil_XCELL	-0.139708	0.0271918	0.0957045		LIHC (n=371)	Monocyte conventional_ABIS	0.0426073	0.430181	0.64048		CHOL (n=35)	NK cell_CONSENSUS_TME	-0.0642898	0.717933	0.836683		UCEC (n=545)	TIGIT	0.254678	1.62352e-09	2.95841e-09
ESCA (n=184)	T cell CD8+_CONSENSUS_TME	-0.0154528	0.837332	0.89591		COAD (n=456)	CD4_naive_ImmuCellAI	0.124454	0.0124069	0.0478619		HNSC (n=520)	Macrophage M0_CIBERSORT	0.0330558	0.465358	0.653135		PAAD (n=178)	Neutrophil_ABIS	0.305238	5.17714e-05	0.000531026		LIHC (n=371)	Monocyte non-conventional_ABIS	0.0046684	0.93115	0.96417		CHOL (n=35)	NK cell_EPIC	-0.235353	0.180275	0.34518		UCS (n=57)	CD274	0.484509	0.000133968	0.000195007
ESCA (n=184)	T cell CD8+_EPIC	0.158147	0.0344845	0.10507		COAD (n=456)	CD4_T_ImmuCellAI	-0.0577014	0.247799	0.433115		HNSC (n=520)	Macrophage M0_CIBERSORT-ABS	0.125078	0.00556186	0.0258357		PAAD (n=178)	Neutrophil_CIBERSORT	0.0391857	0.611913	0.769527		LIHC (n=371)	Monocyte_CIBERSORT	0.0537697	0.319336	0.52474		CHOL (n=35)	NK cell_MCPCOUNTER	0.0907535	0.609742	0.754652		UCS (n=57)	PDCD1	0.25337	0.0572124	0.0683216
ESCA (n=184)	T cell CD8+_MCPCOUNTER	0.07964	0.289268	0.47601		COAD (n=456)	Central_memory_ImmuCellAI	0.154363	0.00188458	0.0112856		HNSC (n=520)	Macrophage M1_CIBERSORT	-0.159187	0.000404201	0.00293965		PAAD (n=178)	Neutrophil_CIBERSORT-ABS	0.0586351	0.447541	0.62679		LIHC (n=371)	Monocyte_CIBERSORT-ABS	0.0728312	0.177124	0.347894		CHOL (n=35)	NK cell_QUANTISEQ	0.170699	0.334436	0.517248		UCS (n=57)	LGALS9	0.585883	1.68564e-06	2.67528e-06
ESCA (n=184)	T cell CD8+_QUANTISEQ	0.0693999	0.355947	0.535981		COAD (n=456)	T cell CD4+ (non-regulatory)_QUANTISEQ	-0.0373304	0.539846	0.707431		HNSC (n=520)	Macrophage M1_CIBERSORT-ABS	-0.0563452	0.21311	0.387456		PAAD (n=178)	Neutrophil_CONSENSUS_TME	0.155469	0.0429247	0.136371		LIHC (n=371)	Monocyte_CONSENSUS_TME	0.0688534	0.202037	0.386429		CHOL (n=35)	NK cell_XCELL	-0.0496162	0.780506	0.870099		UCS (n=57)	HAVCR2	0.293752	0.0265669	0.0333442
ESCA (n=184)	T cell CD8+_TIMER	-0.11465	0.12646	0.266222		COAD (n=456)	T cell CD4+ (non-regulatory)_XCELL	0.00795874	0.896047	0.946593		HNSC (n=520)	Macrophage M1_QUANTISEQ	-0.131713	0.00349037	0.0177832		PAAD (n=178)	Neutrophil_ImmuCellAI	-0.0334071	0.66539	0.807905		LIHC (n=371)	Monocyte_ImmuCellAI	-0.0927454	0.0854095	0.209012		CHOL (n=35)	NK_ImmuCellAI	0.0585683	0.742142	0.852427		UCS (n=57)	NECTIN2	0.270288	0.0420083	0.0514132
ESCA (n=184)	T cell CD8+_XCELL	-0.217303	0.00347855	0.0173079		COAD (n=456)	T cell CD4+ central memory_XCELL	0.0439649	0.470234	0.64851		HNSC (n=520)	Macrophage M1_XCELL	-0.1448	0.00130876	0.00772385		PAAD (n=178)	Neutrophil_MCPCOUNTER	0.325877	1.4474e-05	0.00019245		LIHC (n=371)	Monocyte_MCPCOUNTER	0.0945305	0.0795363	0.199068		CHOL (n=35)	NKT_ImmuCellAI	-0.134361	0.448695	0.618534		UCS (n=57)	TIGIT	0.389422	0.00275255	0.00364047
GBM (n=287)	CD8_naive_ImmuCellAI	0.129602	0.126967	0.266222		COAD (n=456)	T cell CD4+ effector memory_XCELL	-0.222884	0.000210816	0.00173713		HNSC (n=520)	Macrophage M2_CIBERSORT	-0.0074596	0.869175	0.931259		PAAD (n=178)	Neutrophil_QUANTISEQ	0.297382	8.20755e-05	0.000755516		LIHC (n=371)	Monocyte_QUANTISEQ	-0.082872	0.124456	0.273516		CHOL (n=35)	Plasmacytoid dendritic cell_ABIS	0.323891	0.0616677	0.159297		UVM (n=80)	CD274	0.539827	2.37272e-07	4.02543e-07
GBM (n=287)	CD8_T_ImmuCellAI	0.148351	0.0802455	0.190828		COAD (n=456)	T cell CD4+ memory activated_CIBERSORT	0.0532023	0.382111	0.571226		HNSC (n=520)	Macrophage M2_CIBERSORT-ABS	0.0846581	0.0611287	0.150048		PAAD (n=178)	Neutrophil_TIMER	0.298625	7.63742e-05	0.000721535		LIHC (n=371)	Monocyte_XCELL	-0.0259761	0.630648	0.775909		CHOL (n=35)	Plasmacytoid dendritic cell_XCELL	-0.19759	0.262658	0.443345		UVM (n=80)	PDCD1	0.746664	1.85146e-15	4.17852e-15
GBM (n=287)	CD8_TIDE	0.188881	0.0254181	0.0833031		COAD (n=456)	T cell CD4+ memory activated_CIBERSORT-ABS	0.0221295	0.716356	0.84546		HNSC (n=520)	Macrophage M2_CONSENSUS_TME	-0.149081	0.00093254	0.00588973		PAAD (n=178)	Neutrophil_XCELL	-0.0307901	0.690198	0.820467		LUAD (n=516)	Granulocyte-monocyte progenitor_XCELL	0.0727733	0.106556	0.241822		CHOL (n=35)	T cell NK_XCELL	-0.330006	0.056643	0.14893		UVM (n=80)	LGALS9	0.712682	1.21913e-13	2.43827e-13
GBM (n=287)	CTL_TIDE	0.222297	0.00829583	0.034789		COAD (n=456)	T cell CD4+ memory resting_CIBERSORT	0.0593781	0.329243	0.514599		HNSC (n=520)	Macrophage M2_QUANTISEQ	0.158555	0.0004265	0.00304039		PCPG (n=179)	Neutrophil_ABIS	0.0629002	0.422194	0.606271		LUAD (n=516)	Macrophage/Monocyte_MCPCOUNTER	-0.114	0.0113076	0.0447808		COAD (n=456)	DC_ImmuCellAI	0.114268	0.021773	0.0702734		UVM (n=80)	HAVCR2	0.719902	5.2732e-14	1.07207e-13
GBM (n=287)	CTL.flag_TIDE	NA	NA	NA		COAD (n=456)	T cell CD4+ memory resting_CIBERSORT-ABS	-0.0941233	0.121475	0.262671		HNSC (n=520)	Macrophage M2_TIDE	0.223607	5.71612e-07	8.06982e-06		PCPG (n=179)	Neutrophil_CIBERSORT	-0.0726158	0.353979	0.552514		LUAD (n=516)	Monocyte conventional_ABIS	0.00957293	0.832092	0.897676		COAD (n=456)	Myeloid dendritic cell activated_CIBERSORT	-0.02766	0.649709	0.782568		UVM (n=80)	NECTIN2	-0.0823019	0.467975	0.496215
GBM (n=287)	Cytotoxic_ImmuCellAI	0.0315119	0.711678	0.830311		COAD (n=456)	T cell CD4+ memory_ABIS	-0.197237	6.70724e-05	0.000644833		HNSC (n=520)	Macrophage M2_XCELL	-0.146191	0.00117339	0.00709951		PCPG (n=179)	Neutrophil_CIBERSORT-ABS	-0.069018	0.378392	0.575604		LUAD (n=516)	Monocyte non-conventional_ABIS	0.00420385	0.925821	0.960923		COAD (n=456)	Myeloid dendritic cell activated_CIBERSORT-ABS	-0.0276632	0.649671	0.782568		UVM (n=80)	TIGIT	0.730458	1.47566e-14	3.2125e-14
GBM (n=287)	Exhausted_ImmuCellAI	0.175992	0.0375298	0.110465		COAD (n=456)	T cell CD4+ memory_XCELL	-0.0572956	0.346518	0.533502		HNSC (n=520)	Macrophage_CONSENSUS_TME	-0.139451	0.00197393	0.0111034		PCPG (n=179)	Neutrophil_CONSENSUS_TME	-0.00774435	0.921358	0.953221		LUAD (n=516)	Monocyte_CIBERSORT	0.138134	0.0021119	0.0120132		COAD (n=456)	Myeloid dendritic cell activated_XCELL	-0.26997	6.29916e-06	8.08393e-05
GBM (n=287)	T cell CD8+ central memory_XCELL	0.175764	0.0377812	0.110787		COAD (n=456)	T cell CD4+ naive_ABIS	0.113718	0.0224194	0.0754928		HNSC (n=520)	Macrophage_EPIC	-0.0587519	0.194174	0.365027		PCPG (n=179)	Neutrophil_ImmuCellAI	0.0503491	0.520719	0.694938		LUAD (n=516)	Monocyte_CIBERSORT-ABS	0.118121	0.0086586	0.0368201		COAD (n=456)	Myeloid dendritic cell resting_CIBERSORT	0.102587	0.0913001	0.212115
GBM (n=287)	T cell CD8+ effector memory_XCELL	0.0105255	0.90177	0.931711		COAD (n=456)	T cell CD4+ naive_CIBERSORT	0.0407003	0.503857	0.673117		HNSC (n=520)	Macrophage_ImmuCellAI	-0.0557974	0.2176	0.391681		PCPG (n=179)	Neutrophil_MCPCOUNTER	0.201522	0.00944261	0.0434602		LUAD (n=516)	Monocyte_CONSENSUS_TME	-0.0566035	0.209618	0.397457		COAD (n=456)	Myeloid dendritic cell resting_CIBERSORT-ABS	0.0659129	0.278704	0.458691
GBM (n=287)	T cell CD8+ memory_ABIS	0.0766296	0.36818	0.551209		COAD (n=456)	T cell CD4+ naive_CIBERSORT-ABS	0.040351	0.507529	0.676834		HNSC (n=520)	Macrophage_TIMER	0.0574906	0.203939	0.374582		PCPG (n=179)	Neutrophil_QUANTISEQ	0.105206	0.178672	0.375106		LUAD (n=516)	Monocyte_ImmuCellAI	0.0229395	0.611373	0.76291		COAD (n=456)	Myeloid dendritic cell_ABIS	0.151983	0.00221811	0.0109184
GBM (n=287)	T cell CD8+ naive_ABIS	-0.0183337	0.829767	0.894434		COAD (n=456)	T cell CD4+ naive_XCELL	-0.173906	0.00401623	0.0204788		HNSC (n=520)	Macrophage_XCELL	-0.151993	0.000736668	0.00475277		PCPG (n=179)	Neutrophil_TIMER	0.162486	0.0370527	0.120926		LUAD (n=516)	Monocyte_MCPCOUNTER	-0.114	0.0113076	0.0447808		COAD (n=456)	Myeloid dendritic cell_CONSENSUS_TME	-0.152876	0.0020872	0.0104167
GBM (n=287)	T cell CD8+ naive_XCELL	0.119773	0.158673	0.318161		COAD (n=456)	T cell CD4+ Th1_XCELL	-0.0693241	0.254524	0.437663		HNSC (n=520)	Macrophage/Monocyte_MCPCOUNTER	-0.109947	0.0148942	0.0518059		PCPG (n=179)	Neutrophil_XCELL	0.105382	0.177943	0.375106		LUAD (n=516)	Monocyte_QUANTISEQ	0.0136748	0.761986	0.862403		COAD (n=456)	Myeloid dendritic cell_MCPCOUNTER	-0.138085	0.0227392	0.0726645
GBM (n=287)	T cell CD8+_CIBERSORT	0.0204222	0.81072	0.891155		COAD (n=456)	T cell CD4+ Th2_XCELL	-0.277514	3.36131e-06	4.74268e-05		HNSC-HPV+ (n=97)	Macrophage M0_CIBERSORT	-0.18436	0.0855238	0.187735		PRAD (n=497)	Neutrophil_ABIS	0.213987	1.09689e-05	0.000151455		LUAD (n=516)	Monocyte_XCELL	-0.0302757	0.502426	0.693759		COAD (n=456)	Myeloid dendritic cell_QUANTISEQ	-0.109559	0.0712301	0.175541
GBM (n=287)	T cell CD8+_CIBERSORT-ABS	-0.0437552	0.607726	0.749476		COAD (n=456)	T cell CD4+_CONSENSUS_TME	-0.052021	0.297516	0.483346		HNSC-HPV+ (n=97)	Macrophage M0_CIBERSORT-ABS	-0.135526	0.208035	0.380165		PRAD (n=497)	Neutrophil_CIBERSORT	-0.0116388	0.813128	0.887114		LUSC (n=501)	Granulocyte-monocyte progenitor_XCELL	-0.000112154	0.998051	0.998158		COAD (n=456)	Myeloid dendritic cell_TIMER	-0.263639	1.0519e-05	0.00012193
GBM (n=287)	T cell CD8+_CONSENSUS_TME	0.142588	0.0928414	0.211126		COAD (n=456)	T cell CD4+_EPIC	-0.301508	4.01762e-07	8.44521e-06		HNSC-HPV+ (n=97)	Macrophage M1_CIBERSORT	0.0426563	0.693131	0.818122		PRAD (n=497)	Neutrophil_CIBERSORT-ABS	-0.0115064	0.815215	0.887114		LUSC (n=501)	Macrophage/Monocyte_MCPCOUNTER	-0.209468	3.94739e-06	5.23926e-05		COAD (n=456)	Myeloid dendritic cell_XCELL	-0.278758	3.02517e-06	4.18094e-05
GBM (n=287)	T cell CD8+_EPIC	0.0416805	0.624869	0.759186		COAD (n=456)	T cell CD4+_TIMER	0.045929	0.450615	0.631474		HNSC-HPV+ (n=97)	Macrophage M1_CIBERSORT-ABS	0.0250038	0.817129	0.896849		PRAD (n=497)	Neutrophil_CONSENSUS_TME	0.0414787	0.399341	0.5878		LUSC (n=501)	Monocyte conventional_ABIS	0.0176528	0.700563	0.827238		COAD (n=456)	NK cell activated_CIBERSORT	-0.202194	0.000796445	0.00474347
GBM (n=287)	T cell CD8+_MCPCOUNTER	0.0946705	0.265874	0.45083		COAD (n=456)	Th1_ImmuCellAI	-0.0621626	0.213046	0.391153		HNSC-HPV+ (n=97)	Macrophage M1_QUANTISEQ	-0.142301	0.185983	0.352389		PRAD (n=497)	Neutrophil_ImmuCellAI	0.161967	0.0009281	0.00617014		LUSC (n=501)	Monocyte non-conventional_ABIS	-0.123775	0.00679746	0.0307537		COAD (n=456)	NK cell activated_CIBERSORT-ABS	-0.237059	7.87779e-05	0.000648264
GBM (n=287)	T cell CD8+_QUANTISEQ	0.0485002	0.56932	0.723689		COAD (n=456)	Th17_ImmuCellAI	0.0118816	0.812045	0.9089		HNSC-HPV+ (n=97)	Macrophage M1_XCELL	-0.255421	0.0163154	0.054549		PRAD (n=497)	Neutrophil_MCPCOUNTER	0.40409	9.8602e-18	1.17994e-15		LUSC (n=501)	Monocyte_CIBERSORT	0.0320467	0.485018	0.680891		COAD (n=456)	NK cell resting_CIBERSORT	0.0882621	0.146561	0.299228
GBM (n=287)	T cell CD8+_TIMER	0.171037	0.0433307	0.122902		COAD (n=456)	Th2_ImmuCellAI	0.0814371	0.10258	0.236993		HNSC-HPV+ (n=97)	Macrophage M2_CIBERSORT	-0.0230554	0.83116	0.90398		PRAD (n=497)	Neutrophil_QUANTISEQ	0.254202	1.5264e-07	2.73988e-06		LUSC (n=501)	Monocyte_CIBERSORT-ABS	0.0136883	0.765561	0.863666		COAD (n=456)	NK cell resting_CIBERSORT-ABS	0.0350986	0.564363	0.715746
GBM (n=287)	T cell CD8+_XCELL	-0.0310068	0.7161	0.832845		COAD (n=456)	Tr1_ImmuCellAI	-0.0284606	0.568893	0.731535		HNSC-HPV+ (n=97)	Macrophage M2_CIBERSORT-ABS	-0.0401892	0.710066	0.827261		PRAD (n=497)	Neutrophil_TIMER	0.132115	0.00703671	0.034506		LUSC (n=501)	Monocyte_CONSENSUS_TME	-0.123746	0.00681074	0.0307537		COAD (n=456)	NK cell_ABIS	0.0652479	0.191156	0.361314
HNSC (n=520)	CD8_naive_ImmuCellAI	-0.0400016	0.376931	0.56035		DLBC (n=48)	CD4_naive_ImmuCellAI	0.0602428	0.708291	0.841436		HNSC-HPV+ (n=97)	Macrophage M2_CONSENSUS_TME	-0.265925	0.012273	0.0455494		PRAD (n=497)	Neutrophil_XCELL	-0.114094	0.0200801	0.0791082		LUSC (n=501)	Monocyte_ImmuCellAI	0.0545322	0.234534	0.428025		COAD (n=456)	NK cell_CONSENSUS_TME	-0.291877	2.34768e-09	7.90875e-08
HNSC (n=520)	CD8_T_ImmuCellAI	0.0767373	0.0897315	0.206226		DLBC (n=48)	CD4_T_ImmuCellAI	0.363618	0.0194435	0.0669792		HNSC-HPV+ (n=97)	Macrophage M2_QUANTISEQ	-0.0223359	0.836354	0.906274		READ (n=165)	Neutrophil_ABIS	-0.0497613	0.562181	0.728603		LUSC (n=501)	Monocyte_MCPCOUNTER	-0.209468	3.94739e-06	5.23926e-05		COAD (n=456)	NK cell_EPIC	-0.216087	0.000330823	0.00217456
HNSC (n=520)	CD8_TIDE	-0.0670097	0.138553	0.285149		DLBC (n=48)	Central_memory_ImmuCellAI	-0.106387	0.507954	0.676834		HNSC-HPV+ (n=97)	Macrophage M2_TIDE	0.0439338	0.68442	0.809167		READ (n=165)	Neutrophil_CIBERSORT	-0.129067	0.22803	0.430996		LUSC (n=501)	Monocyte_QUANTISEQ	-0.0460024	0.316052	0.522465		COAD (n=456)	NK cell_MCPCOUNTER	-0.386991	3.77992e-11	2.03738e-09
HNSC (n=520)	CTL_TIDE	-0.14052	0.0018203	0.0101417		DLBC (n=48)	T cell CD4+ (non-regulatory)_QUANTISEQ	0.0879899	0.584345	0.741417		HNSC-HPV+ (n=97)	Macrophage M2_XCELL	-0.241002	0.0237022	0.0705189		READ (n=165)	Neutrophil_CIBERSORT-ABS	-0.137157	0.199943	0.398775		LUSC (n=501)	Monocyte_XCELL	-0.0830741	0.0698719	0.185478		COAD (n=456)	NK cell_QUANTISEQ	0.0858929	0.157753	0.314921
HNSC (n=520)	CTL.flag_TIDE	0.0588899	0.193127	0.372191		DLBC (n=48)	T cell CD4+ (non-regulatory)_XCELL	-0.355798	0.022428	0.0754928		HNSC-HPV+ (n=97)	Macrophage_CONSENSUS_TME	-0.217074	0.0422029	0.112126		READ (n=165)	Neutrophil_CONSENSUS_TME	-0.0700575	0.41421	0.597195		MESO (n=87)	Granulocyte-monocyte progenitor_XCELL	-0.00813302	0.941111	0.969898		COAD (n=456)	NK cell_XCELL	0.0248572	0.683177	0.806643
HNSC (n=520)	Cytotoxic_ImmuCellAI	-0.0232132	0.608229	0.749476		DLBC (n=48)	T cell CD4+ central memory_XCELL	-0.0651027	0.685919	0.824384		HNSC-HPV+ (n=97)	Macrophage_EPIC	-0.254976	0.0165092	0.0547772		READ (n=165)	Neutrophil_ImmuCellAI	0.186367	0.0286247	0.0978692		MESO (n=87)	Macrophage/Monocyte_MCPCOUNTER	-0.0128582	0.907021	0.952335		COAD (n=456)	NK_ImmuCellAI	-0.034378	0.491331	0.654703
HNSC (n=520)	Exhausted_ImmuCellAI	-0.0460444	0.309071	0.488997		DLBC (n=48)	T cell CD4+ effector memory_XCELL	-0.113581	0.479519	0.656788		HNSC-HPV+ (n=97)	Macrophage_ImmuCellAI	-0.18001	0.0932998	0.201125		READ (n=165)	Neutrophil_MCPCOUNTER	-0.043297	0.687038	0.819424		MESO (n=87)	Monocyte conventional_ABIS	0.378392	0.000356047	0.0027848		COAD (n=456)	NKT_ImmuCellAI	0.0877619	0.0784531	0.19005
HNSC (n=520)	T cell CD8+ central memory_XCELL	-0.154821	0.000583605	0.00406439		DLBC (n=48)	T cell CD4+ memory activated_CIBERSORT	-0.249881	0.115106	0.252791		HNSC-HPV+ (n=97)	Macrophage_TIMER	-0.0548685	0.611639	0.759276		READ (n=165)	Neutrophil_QUANTISEQ	0.290805	0.00569782	0.0292217		MESO (n=87)	Monocyte non-conventional_ABIS	-0.153133	0.16176	0.325004		COAD (n=456)	Plasmacytoid dendritic cell_ABIS	0.072046	0.148824	0.300999
HNSC (n=520)	T cell CD8+ effector memory_XCELL	-0.240649	6.93522e-08	1.73863e-06		DLBC (n=48)	T cell CD4+ memory activated_CIBERSORT-ABS	-0.251589	0.112563	0.249869		HNSC-HPV+ (n=97)	Macrophage_XCELL	-0.242347	0.0229099	0.069519		READ (n=165)	Neutrophil_TIMER	-0.000137971	0.998976	0.998976		MESO (n=87)	Monocyte_CIBERSORT	-0.255927	0.0180736	0.0648871		COAD (n=456)	Plasmacytoid dendritic cell_XCELL	0.0917089	0.131371	0.278775
HNSC (n=520)	T cell CD8+ memory_ABIS	-0.113352	0.0120446	0.0456057		DLBC (n=48)	T cell CD4+ memory resting_CIBERSORT	0.300111	0.0565949	0.153402		HNSC-HPV+ (n=97)	Macrophage/Monocyte_MCPCOUNTER	-0.183813	0.0864721	0.18924		READ (n=165)	Neutrophil_XCELL	-0.133019	0.213983	0.415243		MESO (n=87)	Monocyte_CIBERSORT-ABS	-0.207663	0.0565128	0.156662		COAD (n=456)	T cell NK_XCELL	-0.00907308	0.881592	0.939087
HNSC (n=520)	T cell CD8+ naive_ABIS	0.113016	0.0123027	0.0461349		DLBC (n=48)	T cell CD4+ memory resting_CIBERSORT-ABS	0.307962	0.050132	0.139935		HNSC-HPV- (n=421)	Macrophage M0_CIBERSORT	0.115302	0.0212442	0.0665036		SARC (n=259)	Neutrophil_ABIS	0.0644578	0.316992	0.52202		MESO (n=87)	Monocyte_CONSENSUS_TME	-0.181352	0.0967065	0.222934		DLBC (n=48)	DC_ImmuCellAI	-0.246347	0.120508	0.26191
HNSC (n=520)	T cell CD8+ naive_XCELL	-0.255904	9.12903e-09	2.73871e-07		DLBC (n=48)	T cell CD4+ memory_ABIS	-0.141734	0.376723	0.564879		HNSC-HPV- (n=421)	Macrophage M0_CIBERSORT-ABS	0.190798	0.000125808	0.00102934		SARC (n=259)	Neutrophil_CIBERSORT	0.152985	0.0170064	0.0701758		MESO (n=87)	Monocyte_ImmuCellAI	-0.209723	0.0540545	0.151768		DLBC (n=48)	Myeloid dendritic cell activated_CIBERSORT	-0.0158283	0.921756	0.958199
HNSC (n=520)	T cell CD8+_CIBERSORT	-0.140705	0.00179485	0.0100718		DLBC (n=48)	T cell CD4+ memory_XCELL	-0.293881	0.0621836	0.163121		HNSC-HPV- (n=421)	Macrophage M1_CIBERSORT	-0.213596	1.68536e-05	0.00017091		SARC (n=259)	Neutrophil_CIBERSORT-ABS	0.145732	0.0230765	0.0862964		MESO (n=87)	Monocyte_MCPCOUNTER	-0.0128582	0.907021	0.952335		DLBC (n=48)	Myeloid dendritic cell activated_CIBERSORT-ABS	-0.0189461	0.906406	0.953274
HNSC (n=520)	T cell CD8+_CIBERSORT-ABS	-0.0358986	0.42785	0.609522		DLBC (n=48)	T cell CD4+ naive_ABIS	-0.0837227	0.602769	0.751636		HNSC-HPV- (n=421)	Macrophage M1_CIBERSORT-ABS	-0.117723	0.0186568	0.0606566		SARC (n=259)	Neutrophil_CONSENSUS_TME	-0.0544865	0.397771	0.5878		MESO (n=87)	Monocyte_QUANTISEQ	0.2537	0.0191378	0.0663957		DLBC (n=48)	Myeloid dendritic cell activated_XCELL	-0.307587	0.0504269	0.135224
HNSC (n=520)	T cell CD8+_CONSENSUS_TME	-0.180107	6.08476e-05	0.000578794		DLBC (n=48)	T cell CD4+ naive_CIBERSORT	0.124648	0.437461	0.617668		HNSC-HPV- (n=421)	Macrophage M1_QUANTISEQ	-0.128315	0.0102979	0.0407389		SARC (n=259)	Neutrophil_ImmuCellAI	0.339427	5.76956e-08	1.09014e-06		MESO (n=87)	Monocyte_XCELL	-0.236384	0.0294021	0.0961055		DLBC (n=48)	Myeloid dendritic cell resting_CIBERSORT	-0.156903	0.32724	0.511253
HNSC (n=520)	T cell CD8+_EPIC	-0.065434	0.148095	0.300817		DLBC (n=48)	T cell CD4+ naive_CIBERSORT-ABS	0.110192	0.492808	0.664388		HNSC-HPV- (n=421)	Macrophage M1_XCELL	-0.129683	0.00950734	0.0386739		SARC (n=259)	Neutrophil_MCPCOUNTER	0.304317	1.33465e-06	2.28162e-05		OV (n=422)	Granulocyte-monocyte progenitor_XCELL	0.0977179	0.123316	0.27279		DLBC (n=48)	Myeloid dendritic cell resting_CIBERSORT-ABS	-0.151099	0.345673	0.528901
HNSC (n=520)	T cell CD8+_MCPCOUNTER	-0.0288997	0.523329	0.687981		DLBC (n=48)	T cell CD4+ naive_XCELL	-0.396998	0.0101701	0.0419006		HNSC-HPV- (n=421)	Macrophage M2_CIBERSORT	0.0150261	0.764771	0.863064		SARC (n=259)	Neutrophil_QUANTISEQ	0.00440934	0.945483	0.964285		OV (n=422)	Macrophage/Monocyte_MCPCOUNTER	-0.0787263	0.214805	0.402071		DLBC (n=48)	Myeloid dendritic cell_ABIS	0.12228	0.446285	0.618325
HNSC (n=520)	T cell CD8+_QUANTISEQ	-0.0760493	0.0926544	0.211126		DLBC (n=48)	T cell CD4+ Th1_XCELL	-0.316633	0.0436991	0.125028		HNSC-HPV- (n=421)	Macrophage M2_CIBERSORT-ABS	0.0773237	0.123073	0.253179		SARC (n=259)	Neutrophil_TIMER	0.0973898	0.130044	0.315123		OV (n=422)	Monocyte conventional_ABIS	0.076264	0.229539	0.422429		DLBC (n=48)	Myeloid dendritic cell_CONSENSUS_TME	-0.132946	0.407313	0.58413
HNSC (n=520)	T cell CD8+_TIMER	-0.458616	7.40901e-27	1.92634e-24		DLBC (n=48)	T cell CD4+ Th2_XCELL	-0.0225209	0.888848	0.943778		HNSC-HPV- (n=421)	Macrophage M2_CONSENSUS_TME	-0.141863	0.00452274	0.0220025		SARC (n=259)	Neutrophil_XCELL	-0.060366	0.348751	0.546731		OV (n=422)	Monocyte non-conventional_ABIS	-0.03607	0.570278	0.745617		DLBC (n=48)	Myeloid dendritic cell_MCPCOUNTER	-0.04255	0.791667	0.872661
HNSC (n=520)	T cell CD8+_XCELL	-0.239543	7.99176e-08	1.8334e-06		DLBC (n=48)	T cell CD4+_CONSENSUS_TME	-0.325474	0.0378463	0.111695		HNSC-HPV- (n=421)	Macrophage M2_QUANTISEQ	0.177022	0.000380824	0.00279789		SKCM (n=470)	Neutrophil_ABIS	0.125886	0.00711266	0.034506		OV (n=422)	Monocyte_CIBERSORT	0.132012	0.0369815	0.11171		DLBC (n=48)	Myeloid dendritic cell_QUANTISEQ	0.351584	0.0241886	0.0760213
HNSC-HPV+ (n=97)	CD8_naive_ImmuCellAI	0.092056	0.393644	0.573888		DLBC (n=48)	T cell CD4+_EPIC	-0.261421	0.0987399	0.232553		HNSC-HPV- (n=421)	Macrophage M2_TIDE	0.291477	2.9688e-09	6.89528e-08		SKCM (n=470)	Neutrophil_CIBERSORT	0.00406446	0.931025	0.958433		OV (n=422)	Monocyte_CIBERSORT-ABS	0.10502	0.0975658	0.223737		DLBC (n=48)	Myeloid dendritic cell_TIMER	-0.213832	0.179455	0.344221
HNSC-HPV+ (n=97)	CD8_T_ImmuCellAI	0.0768145	0.476878	0.649153		DLBC (n=48)	T cell CD4+_TIMER	-0.391078	0.0114625	0.0459305		HNSC-HPV- (n=421)	Macrophage M2_XCELL	-0.136021	0.00650563	0.0287365		SKCM (n=470)	Neutrophil_CIBERSORT-ABS	0.00702506	0.881077	0.935818		OV (n=422)	Monocyte_CONSENSUS_TME	-0.187934	0.00285215	0.0160159		DLBC (n=48)	Myeloid dendritic cell_XCELL	-0.166305	0.298714	0.482779
HNSC-HPV+ (n=97)	CD8_TIDE	-0.130716	0.224782	0.415475		DLBC (n=48)	Th1_ImmuCellAI	0.322189	0.0399408	0.115885		HNSC-HPV- (n=421)	Macrophage_CONSENSUS_TME	-0.121484	0.0151808	0.0525491		SKCM (n=470)	Neutrophil_CONSENSUS_TME	0.0346259	0.460758	0.633763		OV (n=422)	Monocyte_ImmuCellAI	-0.0748399	0.238379	0.433237		DLBC (n=48)	NK cell activated_CIBERSORT	-0.0397124	0.805282	0.880797
HNSC-HPV+ (n=97)	CTL_TIDE	-0.241188	0.0235912	0.0789749		DLBC (n=48)	Th17_ImmuCellAI	0.45666	0.00268919	0.0149723		HNSC-HPV- (n=421)	Macrophage_EPIC	-0.0512026	0.307618	0.49884		SKCM (n=470)	Neutrophil_ImmuCellAI	-0.00353775	0.939945	0.964115		OV (n=422)	Monocyte_MCPCOUNTER	-0.0787263	0.214805	0.402071		DLBC (n=48)	NK cell activated_CIBERSORT-ABS	-0.161289	0.313728	0.498818
HNSC-HPV+ (n=97)	CTL.flag_TIDE	NA	NA	NA		DLBC (n=48)	Th2_ImmuCellAI	0.208798	0.19016	0.364061		HNSC-HPV- (n=421)	Macrophage_ImmuCellAI	-0.050876	0.310718	0.501608		SKCM (n=470)	Neutrophil_MCPCOUNTER	0.181183	9.99771e-05	0.000875409		OV (n=422)	Monocyte_QUANTISEQ	-0.174301	0.0057219	0.0264505		DLBC (n=48)	NK cell resting_CIBERSORT	-0.0751381	0.640571	0.77763
HNSC-HPV+ (n=97)	Cytotoxic_ImmuCellAI	0.0954567	0.376328	0.56035		DLBC (n=48)	Tr1_ImmuCellAI	0.090679	0.572865	0.734041		HNSC-HPV- (n=421)	Macrophage_TIMER	0.0920977	0.0660941	0.15969		SKCM (n=470)	Neutrophil_QUANTISEQ	-0.0733297	0.117888	0.29804		OV (n=422)	Monocyte_XCELL	-0.145846	0.0210649	0.0714959		DLBC (n=48)	NK cell resting_CIBERSORT-ABS	-0.0975603	0.543969	0.702274
HNSC-HPV+ (n=97)	Exhausted_ImmuCellAI	-0.079792	0.459912	0.641675		ESCA (n=184)	CD4_naive_ImmuCellAI	-0.155922	0.0371383	0.109921		HNSC-HPV- (n=421)	Macrophage_XCELL	-0.138615	0.00554485	0.0258357		SKCM (n=470)	Neutrophil_TIMER	0.198253	2.00526e-05	0.000248237		PAAD (n=178)	Granulocyte-monocyte progenitor_XCELL	0.179466	0.0191946	0.0663957		DLBC (n=48)	NK cell_ABIS	0.175994	0.271037	0.451588
HNSC-HPV+ (n=97)	T cell CD8+ central memory_XCELL	-0.163329	0.12839	0.268483		ESCA (n=184)	CD4_T_ImmuCellAI	-0.0801637	0.286098	0.472917		HNSC-HPV- (n=421)	Macrophage/Monocyte_MCPCOUNTER	-0.117141	0.0192517	0.0618805		SKCM (n=470)	Neutrophil_XCELL	-0.0679226	0.147583	0.34036		PAAD (n=178)	Macrophage/Monocyte_MCPCOUNTER	0.211048	0.00573412	0.0264505		DLBC (n=48)	NK cell_CONSENSUS_TME	-0.258091	0.103267	0.233379
HNSC-HPV+ (n=97)	T cell CD8+ effector memory_XCELL	-0.250592	0.0185298	0.0651046		ESCA (n=184)	Central_memory_ImmuCellAI	-0.088796	0.237196	0.419133		KICH (n=66)	Macrophage M0_CIBERSORT	-0.188	0.13369	0.269628		SKCM-Primary (n=103)	Neutrophil_ABIS	0.405572	2.34929e-05	0.000272063		PAAD (n=178)	Monocyte conventional_ABIS	0.250133	0.00100283	0.00627485		DLBC (n=48)	NK cell_EPIC	-0.18031	0.259271	0.440206
HNSC-HPV+ (n=97)	T cell CD8+ memory_ABIS	-0.182835	0.088189	0.204724		ESCA (n=184)	T cell CD4+ (non-regulatory)_QUANTISEQ	0.016654	0.824883	0.917526		KICH (n=66)	Macrophage M0_CIBERSORT-ABS	-0.185829	0.13832	0.276639		SKCM-Primary (n=103)	Neutrophil_CIBERSORT	0.0506666	0.613049	0.769527		PAAD (n=178)	Monocyte non-conventional_ABIS	-0.0845979	0.272706	0.470258		DLBC (n=48)	NK cell_MCPCOUNTER	-0.141179	0.378613	0.558338
HNSC-HPV+ (n=97)	T cell CD8+ naive_ABIS	0.237601	0.0258104	0.0842346		ESCA (n=184)	T cell CD4+ (non-regulatory)_XCELL	-0.0770652	0.305191	0.491167		KICH (n=66)	Macrophage M1_CIBERSORT	-0.134069	0.286994	0.479176		SKCM-Primary (n=103)	Neutrophil_CIBERSORT-ABS	0.0648026	0.517574	0.693864		PAAD (n=178)	Monocyte_CIBERSORT	-0.00507924	0.947587	0.972168		DLBC (n=48)	NK cell_QUANTISEQ	0.207347	0.193327	0.364221
HNSC-HPV+ (n=97)	T cell CD8+ naive_XCELL	-0.173579	0.105806	0.233132		ESCA (n=184)	T cell CD4+ central memory_XCELL	-0.103283	0.168875	0.335147		KICH (n=66)	Macrophage M1_CIBERSORT-ABS	0.0442411	0.726388	0.842189		SKCM-Primary (n=103)	Neutrophil_CONSENSUS_TME	0.150512	0.13105	0.315123		PAAD (n=178)	Monocyte_CIBERSORT-ABS	0.104859	0.173558	0.345538		DLBC (n=48)	NK cell_XCELL	-0.195958	0.219491	0.396333
HNSC-HPV+ (n=97)	T cell CD8+_CIBERSORT	-0.21384	0.0454439	0.127505		ESCA (n=184)	T cell CD4+ effector memory_XCELL	-0.217679	0.00342105	0.0181633		KICH (n=66)	Macrophage M1_QUANTISEQ	-0.287636	0.0201612	0.063667		SKCM-Primary (n=103)	Neutrophil_ImmuCellAI	0.0724499	0.469285	0.640584		PAAD (n=178)	Monocyte_CONSENSUS_TME	0.102263	0.184511	0.360784		DLBC (n=48)	NK_ImmuCellAI	-0.277211	0.0793115	0.191699
HNSC-HPV+ (n=97)	T cell CD8+_CIBERSORT-ABS	-0.12199	0.257535	0.444419		ESCA (n=184)	T cell CD4+ memory activated_CIBERSORT	-0.10283	0.170761	0.337402		KICH (n=66)	Macrophage M1_XCELL	-0.0980951	0.436923	0.625416		SKCM-Primary (n=103)	Neutrophil_MCPCOUNTER	0.446928	2.49108e-06	3.72624e-05		PAAD (n=178)	Monocyte_ImmuCellAI	0.0822236	0.286441	0.488176		DLBC (n=48)	NKT_ImmuCellAI	0.115021	0.473931	0.644502
HNSC-HPV+ (n=97)	T cell CD8+_CONSENSUS_TME	-0.219396	0.0399967	0.11512		ESCA (n=184)	T cell CD4+ memory activated_CIBERSORT-ABS	-0.106683	0.155207	0.316192		KICH (n=66)	Macrophage M2_CIBERSORT	-0.00963914	0.939254	0.970248		SKCM-Primary (n=103)	Neutrophil_QUANTISEQ	-0.012762	0.898698	0.940619		PAAD (n=178)	Monocyte_MCPCOUNTER	0.211048	0.00573412	0.0264505		DLBC (n=48)	Plasmacytoid dendritic cell_ABIS	-0.330914	0.0345747	0.098602
HNSC-HPV+ (n=97)	T cell CD8+_EPIC	0.0595026	0.581845	0.730201		ESCA (n=184)	T cell CD4+ memory resting_CIBERSORT	-0.0199256	0.791205	0.892598		KICH (n=66)	Macrophage M2_CIBERSORT-ABS	0.248198	0.0462042	0.120533		SKCM-Primary (n=103)	Neutrophil_TIMER	0.350268	0.000307416	0.0022523		PAAD (n=178)	Monocyte_QUANTISEQ	-0.0531213	0.491457	0.685535		DLBC (n=48)	Plasmacytoid dendritic cell_XCELL	-0.275804	0.0809109	0.195127
HNSC-HPV+ (n=97)	T cell CD8+_MCPCOUNTER	-0.118566	0.271231	0.455998		ESCA (n=184)	T cell CD4+ memory resting_CIBERSORT-ABS	0.0428639	0.568865	0.731535		KICH (n=66)	Macrophage M2_CONSENSUS_TME	0.00153839	0.990296	0.998779		SKCM-Primary (n=103)	Neutrophil_XCELL	-0.0476896	0.634091	0.784961		PAAD (n=178)	Monocyte_XCELL	0.0508066	0.510554	0.698821		DLBC (n=48)	T cell NK_XCELL	-0.384209	0.0131355	0.0481634
HNSC-HPV+ (n=97)	T cell CD8+_QUANTISEQ	-0.122951	0.253775	0.443906		ESCA (n=184)	T cell CD4+ memory_ABIS	-0.142566	0.0569401	0.153933		KICH (n=66)	Macrophage M2_QUANTISEQ	-0.0210658	0.867715	0.931081		SKCM-Metastasis (n=367)	Neutrophil_ABIS	0.0627761	0.239421	0.441296		PCPG (n=179)	Granulocyte-monocyte progenitor_XCELL	0.24538	0.00148957	0.00906155		ESCA (n=184)	DC_ImmuCellAI	0.0851045	0.25734	0.440206
HNSC-HPV+ (n=97)	T cell CD8+_TIMER	-0.401844	0.000104179	0.000915103		ESCA (n=184)	T cell CD4+ memory_XCELL	-0.107256	0.152989	0.314548		KICH (n=66)	Macrophage M2_TIDE	0.15147	0.228412	0.406066		SKCM-Metastasis (n=367)	Neutrophil_CIBERSORT	0.0394878	0.459563	0.633763		PCPG (n=179)	Macrophage/Monocyte_MCPCOUNTER	0.197158	0.0111409	0.0447808		ESCA (n=184)	Myeloid dendritic cell activated_CIBERSORT	-0.082183	0.274095	0.453878
HNSC-HPV+ (n=97)	T cell CD8+_XCELL	-0.201208	0.0601374	0.15847		ESCA (n=184)	T cell CD4+ naive_ABIS	0.309087	2.55506e-05	0.000279423		KICH (n=66)	Macrophage M2_XCELL	-0.290961	0.0187025	0.0606566		SKCM-Metastasis (n=367)	Neutrophil_CIBERSORT-ABS	0.0404487	0.448705	0.62679		PCPG (n=179)	Monocyte conventional_ABIS	0.246621	0.00140657	0.00867717		ESCA (n=184)	Myeloid dendritic cell activated_CIBERSORT-ABS	-0.0617362	0.411663	0.587001
HNSC-HPV- (n=421)	CD8_naive_ImmuCellAI	-0.0740629	0.139731	0.286064		ESCA (n=184)	T cell CD4+ naive_CIBERSORT	-0.0133568	0.859149	0.931303		KICH (n=66)	Macrophage_CONSENSUS_TME	0.0601522	0.634086	0.779081		SKCM-Metastasis (n=367)	Neutrophil_CONSENSUS_TME	-0.018808	0.724727	0.849346		PCPG (n=179)	Monocyte non-conventional_ABIS	0.0835838	0.285809	0.488176		ESCA (n=184)	Myeloid dendritic cell activated_XCELL	-0.0860322	0.25217	0.435641
HNSC-HPV- (n=421)	CD8_T_ImmuCellAI	0.0180356	0.719475	0.83421		ESCA (n=184)	T cell CD4+ naive_CIBERSORT-ABS	-0.0133568	0.859149	0.931303		KICH (n=66)	Macrophage_EPIC	-0.074753	0.553976	0.720155		SKCM-Metastasis (n=367)	Neutrophil_ImmuCellAI	0.0422921	0.428284	0.612565		PCPG (n=179)	Monocyte_CIBERSORT	-0.137813	0.0775277	0.196284		ESCA (n=184)	Myeloid dendritic cell resting_CIBERSORT	-0.00794075	0.915981	0.954454
HNSC-HPV- (n=421)	CD8_TIDE	-0.114619	0.0220282	0.0750674		ESCA (n=184)	T cell CD4+ naive_XCELL	-0.0561815	0.455075	0.636857		KICH (n=66)	Macrophage_ImmuCellAI	0.111362	0.377152	0.573902		SKCM-Metastasis (n=367)	Neutrophil_MCPCOUNTER	0.117923	0.0267299	0.0950101		PCPG (n=179)	Monocyte_CIBERSORT-ABS	-0.0640941	0.413422	0.62441		ESCA (n=184)	Myeloid dendritic cell resting_CIBERSORT-ABS	0.000340026	0.996396	0.997492
HNSC-HPV- (n=421)	CTL_TIDE	-0.174229	0.000472151	0.00340998		ESCA (n=184)	T cell CD4+ Th1_XCELL	-0.0410929	0.584953	0.741417		KICH (n=66)	Macrophage_TIMER	0.486022	4.05487e-05	0.000364938		SKCM-Metastasis (n=367)	Neutrophil_QUANTISEQ	-0.100817	0.0584534	0.177837		PCPG (n=179)	Monocyte_CONSENSUS_TME	-0.00054083	0.994499	0.998158		ESCA (n=184)	Myeloid dendritic cell_ABIS	0.0664704	0.376663	0.556986
HNSC-HPV- (n=421)	CTL.flag_TIDE	0.0520442	0.299725	0.48292		ESCA (n=184)	T cell CD4+ Th2_XCELL	0.0532045	0.479354	0.656788		KICH (n=66)	Macrophage_XCELL	-0.107708	0.393098	0.589648		SKCM-Metastasis (n=367)	Neutrophil_TIMER	0.119752	0.0244453	0.0895498		PCPG (n=179)	Monocyte_ImmuCellAI	-0.0254164	0.7459	0.855911		ESCA (n=184)	Myeloid dendritic cell_CONSENSUS_TME	-0.0804673	0.284271	0.46531
HNSC-HPV- (n=421)	Cytotoxic_ImmuCellAI	-0.086733	0.0835738	0.195758		ESCA (n=184)	T cell CD4+_CONSENSUS_TME	0.0154697	0.837156	0.925986		KICH (n=66)	Macrophage/Monocyte_MCPCOUNTER	0.127191	0.312661	0.503614		SKCM-Metastasis (n=367)	Neutrophil_XCELL	-0.0659509	0.216438	0.417749		PCPG (n=179)	Monocyte_MCPCOUNTER	0.197158	0.0111409	0.0447808		ESCA (n=184)	Myeloid dendritic cell_MCPCOUNTER	0.0799399	0.287449	0.468082
HNSC-HPV- (n=421)	Exhausted_ImmuCellAI	-0.102961	0.0398154	0.115022		ESCA (n=184)	T cell CD4+_EPIC	-0.0894033	0.233991	0.419133		KIRC (n=533)	Macrophage M0_CIBERSORT	0.028848	0.536681	0.714936		STAD (n=412)	Neutrophil_ABIS	0.12564	0.0149104	0.0637243		PCPG (n=179)	Monocyte_QUANTISEQ	0.153182	0.0494942	0.143898		ESCA (n=184)	Myeloid dendritic cell_QUANTISEQ	0.19669	0.0083169	0.0334118
HNSC-HPV- (n=421)	T cell CD8+ central memory_XCELL	-0.223395	6.62584e-06	8.20342e-05		ESCA (n=184)	T cell CD4+_TIMER	0.0778552	0.300245	0.485483		KIRC (n=533)	Macrophage M0_CIBERSORT-ABS	0.0290549	0.533762	0.713003		STAD (n=412)	Neutrophil_CIBERSORT	-0.0406077	0.433003	0.616858		PCPG (n=179)	Monocyte_XCELL	-0.141499	0.0698474	0.185478		ESCA (n=184)	Myeloid dendritic cell_TIMER	-0.105326	0.160559	0.317582
HNSC-HPV- (n=421)	T cell CD8+ effector memory_XCELL	-0.270924	3.84386e-08	1.07079e-06		ESCA (n=184)	Th1_ImmuCellAI	-0.0687309	0.360613	0.547028		KIRC (n=533)	Macrophage M1_CIBERSORT	0.0386382	0.407866	0.600635		STAD (n=412)	Neutrophil_CIBERSORT-ABS	-0.0359085	0.488142	0.663799		PRAD (n=497)	Granulocyte-monocyte progenitor_XCELL	-0.0629518	0.200606	0.385374		ESCA (n=184)	Myeloid dendritic cell_XCELL	-0.126331	0.0919675	0.212749
HNSC-HPV- (n=421)	T cell CD8+ memory_ABIS	-0.170038	0.000647919	0.00447236		ESCA (n=184)	Th17_ImmuCellAI	-0.0492313	0.51282	0.677186		KIRC (n=533)	Macrophage M1_CIBERSORT-ABS	0.0451097	0.33384	0.522532		STAD (n=412)	Neutrophil_CONSENSUS_TME	-0.0197273	0.703368	0.833363		PRAD (n=497)	Macrophage/Monocyte_MCPCOUNTER	0.235638	1.20774e-06	1.82411e-05		ESCA (n=184)	NK cell activated_CIBERSORT	-0.0648063	0.388753	0.567853
HNSC-HPV- (n=421)	T cell CD8+ naive_ABIS	0.156636	0.0016989	0.00981584		ESCA (n=184)	Th2_ImmuCellAI	-0.0376223	0.617073	0.764843		KIRC (n=533)	Macrophage M1_QUANTISEQ	-0.121854	0.0088196	0.0364949		STAD (n=412)	Neutrophil_ImmuCellAI	-0.0127556	0.805531	0.887114		PRAD (n=497)	Monocyte conventional_ABIS	0.0425154	0.387652	0.599971		ESCA (n=184)	NK cell activated_CIBERSORT-ABS	-0.0681255	0.36487	0.547812
HNSC-HPV- (n=421)	T cell CD8+ naive_XCELL	-0.288116	4.57808e-09	1.55257e-07		ESCA (n=184)	Tr1_ImmuCellAI	-0.039514	0.59947	0.749338		KIRC (n=533)	Macrophage M1_XCELL	-0.124773	0.00731371	0.0313813		STAD (n=412)	Neutrophil_MCPCOUNTER	0.190267	0.00021046	0.00157406		PRAD (n=497)	Monocyte non-conventional_ABIS	-0.0141373	0.774002	0.864104		ESCA (n=184)	NK cell resting_CIBERSORT	-0.0174453	0.816706	0.888826
HNSC-HPV- (n=421)	T cell CD8+_CIBERSORT	-0.192832	0.000106116	0.000919672		GBM (n=287)	CD4_naive_ImmuCellAI	-0.0257777	0.762407	0.874476		KIRC (n=533)	Macrophage M2_CIBERSORT	0.242318	1.38391e-07	2.26459e-06		STAD (n=412)	Neutrophil_QUANTISEQ	0.227976	8.24018e-06	0.000118329		PRAD (n=497)	Monocyte_CIBERSORT	-0.0386614	0.432154	0.64048		ESCA (n=184)	NK cell resting_CIBERSORT-ABS	-0.0082016	0.913232	0.954454
HNSC-HPV- (n=421)	T cell CD8+_CIBERSORT-ABS	-0.0888119	0.0764024	0.184501		GBM (n=287)	CD4_T_ImmuCellAI	-0.11928	0.160408	0.323404		KIRC (n=533)	Macrophage M2_CIBERSORT-ABS	0.193488	2.88097e-05	0.000276573		STAD (n=412)	Neutrophil_TIMER	-0.0462424	0.371874	0.570524		PRAD (n=497)	Monocyte_CIBERSORT-ABS	-0.0242043	0.622957	0.770777		ESCA (n=184)	NK cell_ABIS	0.276594	0.000178226	0.00128085
HNSC-HPV- (n=421)	T cell CD8+_CONSENSUS_TME	-0.221529	7.94077e-06	9.24448e-05		GBM (n=287)	Central_memory_ImmuCellAI	-0.0770109	0.365794	0.554071		KIRC (n=533)	Macrophage M2_CONSENSUS_TME	0.038532	0.409157	0.600635		STAD (n=412)	Neutrophil_XCELL	0.0629712	0.223769	0.429588		PRAD (n=497)	Monocyte_CONSENSUS_TME	-0.0400229	0.416106	0.625707		ESCA (n=184)	NK cell_CONSENSUS_TME	0.0409758	0.586024	0.733268
HNSC-HPV- (n=421)	T cell CD8+_EPIC	-0.142093	0.00445733	0.0208829		GBM (n=287)	T cell CD4+ (non-regulatory)_QUANTISEQ	-0.200841	0.0173421	0.0615908		KIRC (n=533)	Macrophage M2_QUANTISEQ	0.0421496	0.366561	0.560348		TGCT (n=134)	Neutrophil_ABIS	0.218605	0.0121249	0.0550994		PRAD (n=497)	Monocyte_ImmuCellAI	-0.0399344	0.417138	0.625707		ESCA (n=184)	NK cell_EPIC	-0.177839	0.017234	0.0586066
HNSC-HPV- (n=421)	T cell CD8+_MCPCOUNTER	-0.0796209	0.112296	0.242633		GBM (n=287)	T cell CD4+ (non-regulatory)_XCELL	0.0907056	0.286505	0.472917		KIRC (n=533)	Macrophage M2_TIDE	0.0741344	0.111925	0.233059		TGCT (n=134)	Neutrophil_CIBERSORT	0.103171	0.240931	0.441296		PRAD (n=497)	Monocyte_MCPCOUNTER	0.235638	1.20774e-06	1.82411e-05		ESCA (n=184)	NK cell_MCPCOUNTER	0.125604	0.0938673	0.214839
HNSC-HPV- (n=421)	T cell CD8+_QUANTISEQ	-0.13107	0.00876133	0.0363502		GBM (n=287)	T cell CD4+ central memory_XCELL	-0.147043	0.0829766	0.20349		KIRC (n=533)	Macrophage M2_XCELL	-0.100157	0.0315534	0.088744		TGCT (n=134)	Neutrophil_CIBERSORT-ABS	0.103171	0.240931	0.441296		PRAD (n=497)	Monocyte_QUANTISEQ	-0.221247	5.36333e-06	6.90923e-05		ESCA (n=184)	NK cell_QUANTISEQ	-0.000285122	0.996978	0.997492
HNSC-HPV- (n=421)	T cell CD8+_TIMER	-0.455993	6.97955e-22	1.36101e-19		GBM (n=287)	T cell CD4+ effector memory_XCELL	0.0297996	0.726707	0.848007		KIRC (n=533)	Macrophage_CONSENSUS_TME	0.0637941	0.171503	0.332835		TGCT (n=134)	Neutrophil_CONSENSUS_TME	-0.1409	0.108441	0.281		PRAD (n=497)	Monocyte_XCELL	-0.0206737	0.674536	0.807232		ESCA (n=184)	NK cell_XCELL	-0.0304455	0.685792	0.808844
HNSC-HPV- (n=421)	T cell CD8+_XCELL	-0.300973	8.46684e-10	4.40276e-08		GBM (n=287)	T cell CD4+ memory activated_CIBERSORT	0.143684	0.0903327	0.217787		KIRC (n=533)	Macrophage_EPIC	-0.129226	0.00545739	0.0258357		TGCT (n=134)	Neutrophil_ImmuCellAI	-0.0135839	0.877616	0.934909		READ (n=165)	Granulocyte-monocyte progenitor_XCELL	0.0381511	0.722621	0.841776		ESCA (n=184)	NK_ImmuCellAI	0.0141801	0.850566	0.91352
KICH (n=66)	CD8_naive_ImmuCellAI	-0.188135	0.133408	0.277488		GBM (n=287)	T cell CD4+ memory activated_CIBERSORT-ABS	0.141488	0.0954149	0.226063		KIRC (n=533)	Macrophage_ImmuCellAI	0.215972	2.87057e-06	3.2294e-05		TGCT (n=134)	Neutrophil_MCPCOUNTER	0.163965	0.0612946	0.184914		READ (n=165)	Macrophage/Monocyte_MCPCOUNTER	0.0344019	0.748927	0.855911		ESCA (n=184)	NKT_ImmuCellAI	0.175298	0.0189202	0.0627568
KICH (n=66)	CD8_T_ImmuCellAI	0.132741	0.291835	0.476191		GBM (n=287)	T cell CD4+ memory resting_CIBERSORT	0.0184522	0.828683	0.919767		KIRC (n=533)	Macrophage_TIMER	0.326991	5.99404e-13	2.87714e-11		TGCT (n=134)	Neutrophil_QUANTISEQ	0.0281899	0.749257	0.854026		READ (n=165)	Monocyte conventional_ABIS	0.0248321	0.772503	0.864104		ESCA (n=184)	Plasmacytoid dendritic cell_ABIS	0.259418	0.00045373	0.0029203
KICH (n=66)	CD8_TIDE	0.241711	0.0524048	0.143424		GBM (n=287)	T cell CD4+ memory resting_CIBERSORT-ABS	-0.0518182	0.543166	0.709382		KIRC (n=533)	Macrophage_XCELL	-0.073672	0.114185	0.236246		TGCT (n=134)	Neutrophil_TIMER	-0.141475	0.106993	0.28037		READ (n=165)	Monocyte non-conventional_ABIS	-0.279313	0.000907881	0.00584782		ESCA (n=184)	Plasmacytoid dendritic cell_XCELL	-0.0672896	0.370797	0.550577
KICH (n=66)	CTL_TIDE	0.0804816	0.523924	0.687981		GBM (n=287)	T cell CD4+ memory_ABIS	-0.0596979	0.483523	0.658798		KIRC (n=533)	Macrophage/Monocyte_MCPCOUNTER	0.0912365	0.0502657	0.128795		TGCT (n=134)	Neutrophil_XCELL	0.0463769	0.598885	0.759717		READ (n=165)	Monocyte_CIBERSORT	0.0778714	0.468234	0.672415		ESCA (n=184)	T cell NK_XCELL	-0.126216	0.0922666	0.212883
KICH (n=66)	CTL.flag_TIDE	0.0027881	0.982414	0.990113		GBM (n=287)	T cell CD4+ memory_XCELL	0.188043	0.0260881	0.0858491		KIRP (n=290)	Macrophage M0_CIBERSORT	-0.146498	0.0185525	0.0606566		THCA (n=505)	Neutrophil_ABIS	0.301696	1.47306e-11	5.87588e-10		READ (n=165)	Monocyte_CIBERSORT-ABS	0.0999618	0.351314	0.555508		GBM (n=287)	DC_ImmuCellAI	0.0129269	0.879512	0.937798
KICH (n=66)	Cytotoxic_ImmuCellAI	0.0845798	0.502938	0.669752		GBM (n=287)	T cell CD4+ naive_ABIS	0.134955	0.111885	0.248903		KIRP (n=290)	Macrophage M0_CIBERSORT-ABS	-0.130135	0.0367063	0.0993553		THCA (n=505)	Neutrophil_CIBERSORT	-0.0419738	0.358824	0.55525		READ (n=165)	Monocyte_CONSENSUS_TME	-0.0971689	0.256888	0.450067		GBM (n=287)	Myeloid dendritic cell activated_CIBERSORT	0.112623	0.185221	0.352771
KICH (n=66)	Exhausted_ImmuCellAI	-0.231764	0.0632159	0.162734		GBM (n=287)	T cell CD4+ naive_CIBERSORT	-0.157701	0.0627614	0.163276		KIRP (n=290)	Macrophage M1_CIBERSORT	0.15883	0.0106174	0.0415463		THCA (n=505)	Neutrophil_CIBERSORT-ABS	-0.0376096	0.411004	0.594962		READ (n=165)	Monocyte_ImmuCellAI	-0.0998914	0.243735	0.439324		GBM (n=287)	Myeloid dendritic cell activated_CIBERSORT-ABS	0.111611	0.18923	0.358505
KICH (n=66)	T cell CD8+ central memory_XCELL	0.0857476	0.497038	0.66728		GBM (n=287)	T cell CD4+ naive_CIBERSORT-ABS	-0.157694	0.062774	0.163276		KIRP (n=290)	Macrophage M1_CIBERSORT-ABS	0.171287	0.00580968	0.0264745		THCA (n=505)	Neutrophil_CONSENSUS_TME	-0.0710185	0.120222	0.301816		READ (n=165)	Monocyte_MCPCOUNTER	0.0344019	0.748927	0.855911		GBM (n=287)	Myeloid dendritic cell activated_XCELL	0.052099	0.54098	0.699252
KICH (n=66)	T cell CD8+ effector memory_XCELL	-0.0351301	0.781152	0.876689		GBM (n=287)	T cell CD4+ naive_XCELL	-0.174734	0.0389369	0.113935		KIRP (n=290)	Macrophage M1_QUANTISEQ	-0.0972952	0.119019	0.245541		THCA (n=505)	Neutrophil_ImmuCellAI	0.0697495	0.127008	0.314453		READ (n=165)	Monocyte_QUANTISEQ	NA	NA	NA		GBM (n=287)	Myeloid dendritic cell resting_CIBERSORT	-0.0202861	0.811958	0.885026
KICH (n=66)	T cell CD8+ memory_ABIS	0.258725	0.0374332	0.110465		GBM (n=287)	T cell CD4+ Th1_XCELL	-0.222297	0.00829579	0.0356028		KIRP (n=290)	Macrophage M1_XCELL	-0.330659	5.35354e-08	9.40134e-07		THCA (n=505)	Neutrophil_MCPCOUNTER	0.360452	3.57507e-16	2.5669e-14		READ (n=165)	Monocyte_XCELL	-0.18201	0.0878042	0.209012		GBM (n=287)	Myeloid dendritic cell resting_CIBERSORT-ABS	-0.0244698	0.774129	0.865369
KICH (n=66)	T cell CD8+ naive_ABIS	-0.304484	0.013661	0.0507408		GBM (n=287)	T cell CD4+ Th2_XCELL	0.157917	0.0623977	0.163121		KIRP (n=290)	Macrophage M2_CIBERSORT	-0.150281	0.0156973	0.0535644		THCA (n=505)	Neutrophil_QUANTISEQ	0.141309	0.00191279	0.0114449		SARC (n=259)	Granulocyte-monocyte progenitor_XCELL	-0.0420546	0.514095	0.699564		GBM (n=287)	Myeloid dendritic cell_ABIS	0.130018	0.125742	0.270014
KICH (n=66)	T cell CD8+ naive_XCELL	-0.186319	0.137266	0.283998		GBM (n=287)	T cell CD4+_CONSENSUS_TME	0.254409	0.00241906	0.0137659		KIRP (n=290)	Macrophage M2_CIBERSORT-ABS	-0.0416701	0.505181	0.691503		THCA (n=505)	Neutrophil_TIMER	0.170545	0.000173862	0.00138703		SARC (n=259)	Macrophage/Monocyte_MCPCOUNTER	-0.0572147	0.374531	0.583789		GBM (n=287)	Myeloid dendritic cell_CONSENSUS_TME	0.15387	0.0695051	0.17228
KICH (n=66)	T cell CD8+_CIBERSORT	0.122496	0.331002	0.513362		GBM (n=287)	T cell CD4+_EPIC	-0.300061	0.000315895	0.0024464		KIRP (n=290)	Macrophage M2_CONSENSUS_TME	-0.182011	0.00334758	0.0172161		THCA (n=505)	Neutrophil_XCELL	0.0881464	0.0536175	0.16559		SARC (n=259)	Monocyte conventional_ABIS	0.162173	0.0113486	0.0447808		GBM (n=287)	Myeloid dendritic cell_MCPCOUNTER	-0.068969	0.418112	0.591503
KICH (n=66)	T cell CD8+_CIBERSORT-ABS	0.25118	0.0435636	0.123114		GBM (n=287)	T cell CD4+_TIMER	-0.0919703	0.279811	0.467866		KIRP (n=290)	Macrophage M2_QUANTISEQ	-0.188372	0.00237952	0.0129792		THYM (n=120)	Neutrophil_ABIS	0.566443	4.16319e-11	1.49458e-09		SARC (n=259)	Monocyte non-conventional_ABIS	-0.0929438	0.148596	0.303598		GBM (n=287)	Myeloid dendritic cell_QUANTISEQ	0.0817093	0.337188	0.520013
KICH (n=66)	T cell CD8+_CONSENSUS_TME	0.000883848	0.994425	0.996981		GBM (n=287)	Th1_ImmuCellAI	-0.176369	0.0371165	0.109921		KIRP (n=290)	Macrophage M2_TIDE	-0.176872	0.00437626	0.0217304		THYM (n=120)	Neutrophil_CIBERSORT	-0.0550813	0.558768	0.726803		SARC (n=259)	Monocyte_CIBERSORT	-0.0872233	0.175338	0.347502		GBM (n=287)	Myeloid dendritic cell_TIMER	-0.0461527	0.588177	0.734711
KICH (n=66)	T cell CD8+_EPIC	0.385627	0.00151201	0.00900281		GBM (n=287)	Th17_ImmuCellAI	-0.106453	0.210631	0.388799		KIRP (n=290)	Macrophage M2_XCELL	-0.275073	7.33698e-06	7.65598e-05		THYM (n=120)	Neutrophil_CIBERSORT-ABS	-0.053722	0.568527	0.731545		SARC (n=259)	Monocyte_CIBERSORT-ABS	-0.111014	0.084177	0.208302		GBM (n=287)	Myeloid dendritic cell_XCELL	-0.0988881	0.245065	0.428168
KICH (n=66)	T cell CD8+_MCPCOUNTER	0.127073	0.31311	0.493386		GBM (n=287)	Th2_ImmuCellAI	0.0647411	0.447281	0.628512		KIRP (n=290)	Macrophage_CONSENSUS_TME	-0.155475	0.0124056	0.0458054		THYM (n=120)	Neutrophil_CONSENSUS_TME	0.124899	0.183528	0.376761		SARC (n=259)	Monocyte_CONSENSUS_TME	-0.138063	0.0314443	0.0983759		GBM (n=287)	NK cell activated_CIBERSORT	0.0211384	0.804213	0.880797
KICH (n=66)	T cell CD8+_QUANTISEQ	0.135734	0.280994	0.465341		GBM (n=287)	Tr1_ImmuCellAI	-0.0275599	0.74652	0.86395		KIRP (n=290)	Macrophage_EPIC	-0.287483	2.66971e-06	3.0511e-05		THYM (n=120)	Neutrophil_ImmuCellAI	-0.341058	0.000191505	0.00146278		SARC (n=259)	Monocyte_ImmuCellAI	-0.178802	0.00518284	0.024946		GBM (n=287)	NK cell activated_CIBERSORT-ABS	-0.0465828	0.584702	0.733268
KICH (n=66)	T cell CD8+_TIMER	0.359698	0.00325161	0.0165768		HNSC (n=520)	CD4_naive_ImmuCellAI	0.0198779	0.660709	0.802587		KIRP (n=290)	Macrophage_ImmuCellAI	-0.0157488	0.801234	0.885837		THYM (n=120)	Neutrophil_MCPCOUNTER	0.650309	3.68913e-15	1.89199e-13		SARC (n=259)	Monocyte_MCPCOUNTER	-0.0572147	0.374531	0.583789		GBM (n=287)	NK cell resting_CIBERSORT	-0.0333916	0.695308	0.815607
KICH (n=66)	T cell CD8+_XCELL	0.239406	0.0547655	0.14884		HNSC (n=520)	CD4_T_ImmuCellAI	-0.163065	0.000289329	0.00231014		KIRP (n=290)	Macrophage_TIMER	0.0280425	0.653915	0.792908		THYM (n=120)	Neutrophil_QUANTISEQ	-0.0561834	0.550915	0.719195		SARC (n=259)	Monocyte_QUANTISEQ	-0.210261	0.000974874	0.00618833		GBM (n=287)	NK cell resting_CIBERSORT-ABS	-0.0560687	0.510548	0.673463
KIRC (n=533)	CD8_naive_ImmuCellAI	-0.044173	0.343985	0.525065		HNSC (n=520)	Central_memory_ImmuCellAI	0.0351495	0.43756	0.617668		KIRP (n=290)	Macrophage_XCELL	-0.290091	2.14537e-06	2.53224e-05		THYM (n=120)	Neutrophil_TIMER	-0.319373	0.000503191	0.00354207		SARC (n=259)	Monocyte_XCELL	-0.264468	2.96689e-05	0.000324874		GBM (n=287)	NK cell_ABIS	0.049282	0.563105	0.714991
KIRC (n=533)	CD8_T_ImmuCellAI	-0.0575583	0.217391	0.405658		HNSC (n=520)	T cell CD4+ (non-regulatory)_QUANTISEQ	-0.0108064	0.811412	0.9089		KIRP (n=290)	Macrophage/Monocyte_MCPCOUNTER	-0.0197394	0.752342	0.855745		THYM (n=120)	Neutrophil_XCELL	0.351705	0.00011606	0.000992038		SKCM (n=470)	Granulocyte-monocyte progenitor_XCELL	-0.0328543	0.484028	0.680891		GBM (n=287)	NK cell_CONSENSUS_TME	0.276522	0.000942173	0.00534559
KIRC (n=533)	CD8_TIDE	-0.145151	0.00178034	0.0100628		HNSC (n=520)	T cell CD4+ (non-regulatory)_XCELL	0.0357049	0.430349	0.613932		LAML (n=151)	Macrophage M0_CIBERSORT	NA	NA	NA		UCEC (n=545)	Neutrophil_ABIS	0.231019	6.56192e-05	0.000636684		SKCM (n=470)	Macrophage/Monocyte_MCPCOUNTER	0.180967	0.000101939	0.000949984		GBM (n=287)	NK cell_EPIC	0.076286	0.370337	0.550577
KIRC (n=533)	CTL_TIDE	-0.163672	0.00041797	0.00304688		HNSC (n=520)	T cell CD4+ central memory_XCELL	-0.392824	1.5776e-19	8.12462e-17		LAML (n=151)	Macrophage M0_CIBERSORT-ABS	NA	NA	NA		UCEC (n=545)	Neutrophil_CIBERSORT	0.0934062	0.386713	0.582939		SKCM (n=470)	Monocyte conventional_ABIS	0.358458	2.84503e-15	3.11531e-13		GBM (n=287)	NK cell_MCPCOUNTER	-0.258403	0.00205211	0.0103373
KIRC (n=533)	CTL.flag_TIDE	NA	NA	NA		HNSC (n=520)	T cell CD4+ effector memory_XCELL	-0.126088	0.00518809	0.0246255		LAML (n=151)	Macrophage M1_CIBERSORT	NA	NA	NA		UCEC (n=545)	Neutrophil_CIBERSORT-ABS	0.0891925	0.408586	0.593855		SKCM (n=470)	Monocyte non-conventional_ABIS	0.104129	0.0261806	0.086872		GBM (n=287)	NK cell_QUANTISEQ	-0.0106108	0.900977	0.95221
KIRC (n=533)	Cytotoxic_ImmuCellAI	-0.0435748	0.350565	0.531985		HNSC (n=520)	T cell CD4+ memory activated_CIBERSORT	-0.119729	0.00797585	0.034958		LAML (n=151)	Macrophage M1_CIBERSORT-ABS	NA	NA	NA		UCEC (n=545)	Neutrophil_CONSENSUS_TME	-0.000310717	0.995775	0.998976		SKCM (n=470)	Monocyte_CIBERSORT	0.164402	0.000423418	0.00317559		GBM (n=287)	NK cell_XCELL	0.151221	0.0745057	0.181303
KIRC (n=533)	Exhausted_ImmuCellAI	-0.152468	0.00102356	0.00682376		HNSC (n=520)	T cell CD4+ memory activated_CIBERSORT-ABS	-0.105717	0.0192455	0.0667436		LAML (n=151)	Macrophage M1_QUANTISEQ	NA	NA	NA		UCEC (n=545)	Neutrophil_ImmuCellAI	0.242067	2.811e-05	0.000315359		SKCM (n=470)	Monocyte_CIBERSORT-ABS	0.197435	2.17271e-05	0.000244012		GBM (n=287)	NK_ImmuCellAI	-0.0184662	0.828556	0.897118
KIRC (n=533)	T cell CD8+ central memory_XCELL	-0.238348	2.23701e-07	4.72936e-06		HNSC (n=520)	T cell CD4+ memory resting_CIBERSORT	0.0604181	0.181806	0.352655		LAML (n=151)	Macrophage M1_XCELL	NA	NA	NA		UCEC (n=545)	Neutrophil_MCPCOUNTER	0.011892	0.912437	0.949463		SKCM (n=470)	Monocyte_CONSENSUS_TME	0.0417824	0.373376	0.583789		GBM (n=287)	NKT_ImmuCellAI	0.00900787	0.915877	0.954454
KIRC (n=533)	T cell CD8+ effector memory_XCELL	-0.34758	1.54856e-14	1.72554e-12		HNSC (n=520)	T cell CD4+ memory resting_CIBERSORT-ABS	0.110587	0.0143168	0.0532358		LAML (n=151)	Macrophage M2_CIBERSORT	NA	NA	NA		UCEC (n=545)	Neutrophil_QUANTISEQ	0.0230701	0.831053	0.898639		SKCM (n=470)	Monocyte_ImmuCellAI	0.0875929	0.0616323	0.167671		GBM (n=287)	Plasmacytoid dendritic cell_ABIS	-0.0847757	0.319308	0.50177
KIRC (n=533)	T cell CD8+ memory_ABIS	-0.146626	0.00159547	0.00935687		HNSC (n=520)	T cell CD4+ memory_ABIS	0.0259841	0.566096	0.729761		LAML (n=151)	Macrophage M2_CIBERSORT-ABS	NA	NA	NA		UCEC (n=545)	Neutrophil_TIMER	0.0720453	0.504741	0.683781		SKCM (n=470)	Monocyte_MCPCOUNTER	0.180967	0.000101939	0.000949984		GBM (n=287)	Plasmacytoid dendritic cell_XCELL	0.00701693	0.934422	0.964854
KIRC (n=533)	T cell CD8+ naive_ABIS	-0.0720781	0.122251	0.260536		HNSC (n=520)	T cell CD4+ memory_XCELL	0.0610803	0.177055	0.346047		LAML (n=151)	Macrophage M2_CONSENSUS_TME	NA	NA	NA		UCEC (n=545)	Neutrophil_XCELL	-0.127832	0.235267	0.441296		SKCM (n=470)	Monocyte_QUANTISEQ	0.2652	8.87848e-09	2.28751e-07		GBM (n=287)	T cell NK_XCELL	-0.0501196	0.556481	0.708249
KIRC (n=533)	T cell CD8+ naive_XCELL	-0.277297	1.38831e-09	6.3699e-08		HNSC (n=520)	T cell CD4+ naive_ABIS	0.131199	0.00362133	0.0189339		LAML (n=151)	Macrophage M2_QUANTISEQ	NA	NA	NA		UCS (n=57)	Neutrophil_ABIS	0.414665	0.00202119	0.0117033		SKCM (n=470)	Monocyte_XCELL	0.0226072	0.630166	0.775909		HNSC (n=520)	DC_ImmuCellAI	0.120919	0.00736979	0.030323
KIRC (n=533)	T cell CD8+_CIBERSORT	-0.316475	3.49704e-12	3.03077e-10		HNSC (n=520)	T cell CD4+ naive_CIBERSORT	-0.0161837	0.72083	0.846637		LAML (n=151)	Macrophage M2_TIDE	NA	NA	NA		UCS (n=57)	Neutrophil_CIBERSORT	-0.0323865	0.817924	0.887114		SKCM-Primary (n=103)	Granulocyte-monocyte progenitor_XCELL	-0.115582	0.247346	0.440396		HNSC (n=520)	Myeloid dendritic cell activated_CIBERSORT	-0.0253018	0.57634	0.727512
KIRC (n=533)	T cell CD8+_CIBERSORT-ABS	-0.249148	5.93897e-08	1.54413e-06		HNSC (n=520)	T cell CD4+ naive_CIBERSORT-ABS	-0.0163832	0.717535	0.84546		LAML (n=151)	Macrophage M2_XCELL	NA	NA	NA		UCS (n=57)	Neutrophil_CIBERSORT-ABS	-0.0325467	0.817039	0.887114		SKCM-Primary (n=103)	Macrophage/Monocyte_MCPCOUNTER	0.247205	0.0122493	0.0474797		HNSC (n=520)	Myeloid dendritic cell activated_CIBERSORT-ABS	0.0121244	0.788923	0.871769
KIRC (n=533)	T cell CD8+_CONSENSUS_TME	-0.233344	4.04936e-07	8.09873e-06		HNSC (n=520)	T cell CD4+ naive_XCELL	-0.112278	0.0128861	0.0489765		LAML (n=151)	Macrophage_CONSENSUS_TME	NA	NA	NA		UCS (n=57)	Neutrophil_CONSENSUS_TME	0.20977	0.131667	0.315123		SKCM-Primary (n=103)	Monocyte conventional_ABIS	0.341208	0.000448955	0.00327737		HNSC (n=520)	Myeloid dendritic cell activated_XCELL	-0.152326	0.000716919	0.00432986
KIRC (n=533)	T cell CD8+_EPIC	-0.0552091	0.23678	0.42457		HNSC (n=520)	T cell CD4+ Th1_XCELL	-0.22928	2.8841e-07	6.51125e-06		LAML (n=151)	Macrophage_EPIC	NA	NA	NA		UCS (n=57)	Neutrophil_ImmuCellAI	0.0228212	0.871148	0.933559		SKCM-Primary (n=103)	Monocyte non-conventional_ABIS	0.122691	0.219261	0.408665		HNSC (n=520)	Myeloid dendritic cell resting_CIBERSORT	-0.0496708	0.272476	0.453285
KIRC (n=533)	T cell CD8+_MCPCOUNTER	-0.211746	4.51497e-06	5.96894e-05		HNSC (n=520)	T cell CD4+ Th2_XCELL	-0.0128914	0.775915	0.883703		LAML (n=151)	Macrophage_ImmuCellAI	NA	NA	NA		UCS (n=57)	Neutrophil_MCPCOUNTER	0.241333	0.0817059	0.225634		SKCM-Primary (n=103)	Monocyte_CIBERSORT	0.057207	0.567925	0.745617		HNSC (n=520)	Myeloid dendritic cell resting_CIBERSORT-ABS	-0.00122433	0.978434	0.987561
KIRC (n=533)	T cell CD8+_QUANTISEQ	-0.269861	3.90857e-09	1.41272e-07		HNSC (n=520)	T cell CD4+_CONSENSUS_TME	-0.157997	0.000447164	0.0032517		LAML (n=151)	Macrophage_TIMER	NA	NA	NA		UCS (n=57)	Neutrophil_QUANTISEQ	0.190134	0.172673	0.369133		SKCM-Primary (n=103)	Monocyte_CIBERSORT-ABS	0.145228	0.145285	0.301248		HNSC (n=520)	Myeloid dendritic cell_ABIS	0.097152	0.0315436	0.0924022
KIRC (n=533)	T cell CD8+_TIMER	-0.0836937	0.0726135	0.176996		HNSC (n=520)	T cell CD4+_EPIC	0.117719	0.00910084	0.0384175		LAML (n=151)	Macrophage_XCELL	NA	NA	NA		UCS (n=57)	Neutrophil_TIMER	0.241822	0.0810703	0.225634		SKCM-Primary (n=103)	Monocyte_CONSENSUS_TME	0.0376004	0.707513	0.828585		HNSC (n=520)	Myeloid dendritic cell_CONSENSUS_TME	-0.189901	2.32162e-05	0.000233898
KIRC (n=533)	T cell CD8+_XCELL	-0.282543	6.56333e-10	3.65671e-08		HNSC (n=520)	T cell CD4+_TIMER	0.223267	5.95218e-07	1.09478e-05		LAML (n=151)	Macrophage/Monocyte_MCPCOUNTER	NA	NA	NA		UCS (n=57)	Neutrophil_XCELL	-0.0419559	0.765481	0.861466		SKCM-Primary (n=103)	Monocyte_ImmuCellAI	0.0667019	0.50535	0.693865		HNSC (n=520)	Myeloid dendritic cell_MCPCOUNTER	0.0840937	0.0628807	0.160629
KIRP (n=290)	CD8_naive_ImmuCellAI	-0.0589102	0.345956	0.527043		HNSC (n=520)	Th1_ImmuCellAI	-0.278232	3.67205e-10	1.89111e-08		LGG (n=515)	Macrophage M0_CIBERSORT	-0.0282263	0.53857	0.715326		UVM (n=80)	Neutrophil_ABIS	0.184194	0.108799	0.281		SKCM-Primary (n=103)	Monocyte_MCPCOUNTER	0.247205	0.0122493	0.0474797		HNSC (n=520)	Myeloid dendritic cell_QUANTISEQ	0.21754	1.16509e-06	1.79424e-05
KIRP (n=290)	CD8_T_ImmuCellAI	0.115659	0.0636008	0.162854		HNSC (n=520)	Th17_ImmuCellAI	0.010847	0.810716	0.9089		LGG (n=515)	Macrophage M0_CIBERSORT-ABS	-0.0276463	0.546951	0.720155		UVM (n=80)	Neutrophil_CIBERSORT	-0.212186	0.0639357	0.186609		SKCM-Primary (n=103)	Monocyte_QUANTISEQ	0.306044	0.0017587	0.0102708		HNSC (n=520)	Myeloid dendritic cell_TIMER	-0.415078	7.89898e-22	2.83837e-19
KIRP (n=290)	CD8_TIDE	0.0655571	0.29417	0.476576		HNSC (n=520)	Th2_ImmuCellAI	0.00352809	0.937909	0.96897		LGG (n=515)	Macrophage M1_CIBERSORT	0.0697987	0.127938	0.26095		UVM (n=80)	Neutrophil_CIBERSORT-ABS	-0.212186	0.0639357	0.186609		SKCM-Primary (n=103)	Monocyte_XCELL	0.0690651	0.490351	0.685535		HNSC (n=520)	Myeloid dendritic cell_XCELL	-0.123784	0.0060763	0.0258903
KIRP (n=290)	CTL_TIDE	0.0561003	0.369487	0.552107		HNSC (n=520)	Tr1_ImmuCellAI	-0.0369135	0.414897	0.601047		LGG (n=515)	Macrophage M1_CIBERSORT-ABS	0.113042	0.0134994	0.0488419		UVM (n=80)	Neutrophil_CONSENSUS_TME	0.0956693	0.407861	0.593855		SKCM-Metastasis (n=367)	Granulocyte-monocyte progenitor_XCELL	-0.0227462	0.67018	0.804216		HNSC (n=520)	NK cell activated_CIBERSORT	-0.224354	5.22915e-07	8.80785e-06
KIRP (n=290)	CTL.flag_TIDE	NA	NA	NA		HNSC-HPV+ (n=97)	CD4_naive_ImmuCellAI	-0.0963765	0.371725	0.560643		LGG (n=515)	Macrophage M1_QUANTISEQ	0.249629	3.28742e-08	6.06908e-07		UVM (n=80)	Neutrophil_ImmuCellAI	0.296719	0.00878241	0.0409466		SKCM-Metastasis (n=367)	Macrophage/Monocyte_MCPCOUNTER	0.1155	0.0300366	0.0967354		HNSC (n=520)	NK cell activated_CIBERSORT-ABS	-0.166381	0.000216109	0.00147446
KIRP (n=290)	Cytotoxic_ImmuCellAI	-0.00137249	0.982497	0.990113		HNSC-HPV+ (n=97)	CD4_T_ImmuCellAI	-0.156846	0.144468	0.30183		LGG (n=515)	Macrophage M1_XCELL	0.324887	3.4563e-13	1.77753e-11		UVM (n=80)	Neutrophil_MCPCOUNTER	0.156981	0.172742	0.369133		SKCM-Metastasis (n=367)	Monocyte conventional_ABIS	0.346533	2.13779e-11	8.5123e-10		HNSC (n=520)	NK cell resting_CIBERSORT	0.111293	0.0137031	0.0494045
KIRP (n=290)	Exhausted_ImmuCellAI	0.161627	0.00930511	0.0379999		HNSC-HPV+ (n=97)	Central_memory_ImmuCellAI	0.0907941	0.400188	0.585438		LGG (n=515)	Macrophage M2_CIBERSORT	0.213601	2.51006e-06	2.91491e-05		UVM (n=80)	Neutrophil_QUANTISEQ	0.312619	0.0056385	0.0292217		SKCM-Metastasis (n=367)	Monocyte non-conventional_ABIS	0.0618457	0.246471	0.440396		HNSC (n=520)	NK cell resting_CIBERSORT-ABS	0.137421	0.00229876	0.0112129
KIRP (n=290)	T cell CD8+ central memory_XCELL	-0.132553	0.0333221	0.103214		HNSC-HPV+ (n=97)	T cell CD4+ (non-regulatory)_QUANTISEQ	-0.0208719	0.846946	0.929949		LGG (n=515)	Macrophage M2_CIBERSORT-ABS	0.302614	1.47052e-11	5.5725e-10		UVM (n=80)	Neutrophil_TIMER	0.276944	0.0147558	0.0637243		SKCM-Metastasis (n=367)	Monocyte_CIBERSORT	0.198091	0.000179839	0.0015445		HNSC (n=520)	NK cell_ABIS	0.213548	1.84098e-06	2.61129e-05
KIRP (n=290)	T cell CD8+ effector memory_XCELL	-0.0570507	0.36142	0.542129		HNSC-HPV+ (n=97)	T cell CD4+ (non-regulatory)_XCELL	0.117066	0.277384	0.466838		LGG (n=515)	Macrophage M2_CONSENSUS_TME	0.281061	4.13737e-10	1.14573e-08		UVM (n=80)	Neutrophil_XCELL	-0.104437	0.366039	0.563982		SKCM-Metastasis (n=367)	Monocyte_CIBERSORT-ABS	0.193418	0.0002565	0.00211976		HNSC (n=520)	NK cell_CONSENSUS_TME	-0.10968	0.0151404	0.0529913
KIRP (n=290)	T cell CD8+ memory_ABIS	0.036305	0.561574	0.723082		HNSC-HPV+ (n=97)	T cell CD4+ central memory_XCELL	-0.373775	0.000334349	0.0025322		LGG (n=515)	Macrophage M2_QUANTISEQ	0.383694	3.53098e-18	6.35576e-16								SKCM-Metastasis (n=367)	Monocyte_CONSENSUS_TME	-0.0248494	0.641721	0.785122		HNSC (n=520)	NK cell_EPIC	-0.261914	3.95749e-09	1.25476e-07
KIRP (n=290)	T cell CD8+ naive_ABIS	-0.0170269	0.78548	0.878684		HNSC-HPV+ (n=97)	T cell CD4+ effector memory_XCELL	0.00809006	0.940368	0.96897		LGG (n=515)	Macrophage M2_TIDE	-0.335718	4.97148e-14	2.75343e-12								SKCM-Metastasis (n=367)	Monocyte_ImmuCellAI	0.0774415	0.146497	0.301248		HNSC (n=520)	NK cell_MCPCOUNTER	0.0635199	0.160349	0.317582
KIRP (n=290)	T cell CD8+ naive_XCELL	-0.167239	0.00709809	0.0309302		HNSC-HPV+ (n=97)	T cell CD4+ memory activated_CIBERSORT	-0.325056	0.00200107	0.0117108		LGG (n=515)	Macrophage M2_XCELL	0.0358302	0.434955	0.62384								SKCM-Metastasis (n=367)	Monocyte_MCPCOUNTER	0.1155	0.0300366	0.0967354		HNSC (n=520)	NK cell_QUANTISEQ	0.157789	0.000455112	0.0029203
KIRP (n=290)	T cell CD8+_CIBERSORT	-0.0836988	0.180172	0.352216		HNSC-HPV+ (n=97)	T cell CD4+ memory activated_CIBERSORT-ABS	-0.318499	0.00249262	0.0140295		LGG (n=515)	Macrophage_CONSENSUS_TME	0.278749	5.82091e-10	1.55224e-08								SKCM-Metastasis (n=367)	Monocyte_QUANTISEQ	0.263784	4.96143e-07	8.69242e-06		HNSC (n=520)	NK cell_XCELL	0.0380785	0.400316	0.578473
KIRP (n=290)	T cell CD8+_CIBERSORT-ABS	-0.0157712	0.800957	0.88491		HNSC-HPV+ (n=97)	T cell CD4+ memory resting_CIBERSORT	0.149324	0.164969	0.328661		LGG (n=515)	Macrophage_EPIC	0.307996	6.11453e-12	2.44581e-10								SKCM-Metastasis (n=367)	Monocyte_XCELL	-0.0312779	0.558065	0.736243		HNSC (n=520)	NK_ImmuCellAI	-0.0268135	0.553761	0.708138
KIRP (n=290)	T cell CD8+_CONSENSUS_TME	-0.0753028	0.228056	0.417943		HNSC-HPV+ (n=97)	T cell CD4+ memory resting_CIBERSORT-ABS	0.177056	0.0988914	0.232553		LGG (n=515)	Macrophage_ImmuCellAI	0.226015	6.10152e-07	8.44825e-06								STAD (n=412)	Granulocyte-monocyte progenitor_XCELL	-0.111872	0.0303141	0.0969167		HNSC (n=520)	NKT_ImmuCellAI	0.185354	3.65411e-05	0.000341652
KIRP (n=290)	T cell CD8+_EPIC	0.356027	3.9846e-09	1.41272e-07		HNSC-HPV+ (n=97)	T cell CD4+ memory_ABIS	0.0148719	0.890617	0.943778		LGG (n=515)	Macrophage_TIMER	0.139891	0.00219628	0.0122583								STAD (n=412)	Macrophage/Monocyte_MCPCOUNTER	-0.000195517	0.996989	0.998158		HNSC (n=520)	Plasmacytoid dendritic cell_ABIS	0.264439	2.76806e-09	9.04233e-08
KIRP (n=290)	T cell CD8+_MCPCOUNTER	-0.0593822	0.342099	0.523694		HNSC-HPV+ (n=97)	T cell CD4+ memory_XCELL	0.0469571	0.663971	0.804576		LGG (n=515)	Macrophage_XCELL	0.342976	1.2979e-14	9.3449e-13								STAD (n=412)	Monocyte conventional_ABIS	0.0460163	0.374219	0.583789		HNSC (n=520)	Plasmacytoid dendritic cell_XCELL	-0.337143	1.7255e-14	1.82018e-12
KIRP (n=290)	T cell CD8+_QUANTISEQ	-0.064558	0.301605	0.483116		HNSC-HPV+ (n=97)	T cell CD4+ naive_ABIS	0.0126762	0.906687	0.954896		LGG (n=515)	Macrophage/Monocyte_MCPCOUNTER	0.311799	3.25317e-12	1.37781e-10								STAD (n=412)	Monocyte non-conventional_ABIS	-0.0269221	0.603274	0.761481		HNSC (n=520)	T cell NK_XCELL	-0.312305	1.51424e-12	9.60205e-11
KIRP (n=290)	T cell CD8+_TIMER	0.220381	0.000361645	0.00266116		HNSC-HPV+ (n=97)	T cell CD4+ naive_CIBERSORT	0.1273	0.237238	0.419133		LIHC (n=371)	Macrophage M0_CIBERSORT	0.0690542	0.200722	0.371516								STAD (n=412)	Monocyte_CIBERSORT	-0.0159898	0.757605	0.859666		HNSC-HPV+ (n=97)	DC_ImmuCellAI	0.0729072	0.499644	0.662504
KIRP (n=290)	T cell CD8+_XCELL	-0.154385	0.0130407	0.0486686		HNSC-HPV+ (n=97)	T cell CD4+ naive_CIBERSORT-ABS	0.123709	0.250838	0.434223		LIHC (n=371)	Macrophage M0_CIBERSORT-ABS	0.0910079	0.0914561	0.198338								STAD (n=412)	Monocyte_CIBERSORT-ABS	-0.0323889	0.531788	0.712303		HNSC-HPV+ (n=97)	Myeloid dendritic cell activated_CIBERSORT	0.216112	0.0431465	0.118653
LAML (n=151)	CD8_naive_ImmuCellAI	NA	NA	NA		HNSC-HPV+ (n=97)	T cell CD4+ naive_XCELL	-0.127498	0.236504	0.419133		LIHC (n=371)	Macrophage M1_CIBERSORT	-0.0209386	0.69835	0.820717								STAD (n=412)	Monocyte_CONSENSUS_TME	-0.132107	0.010439	0.0439644		HNSC-HPV+ (n=97)	Myeloid dendritic cell activated_CIBERSORT-ABS	0.224371	0.0355912	0.100702
LAML (n=151)	CD8_T_ImmuCellAI	NA	NA	NA		HNSC-HPV+ (n=97)	T cell CD4+ Th1_XCELL	-0.350128	0.000825652	0.0054167		LIHC (n=371)	Macrophage M1_CIBERSORT-ABS	0.0321842	0.551322	0.720155								STAD (n=412)	Monocyte_ImmuCellAI	-0.0883454	0.0875564	0.209012		HNSC-HPV+ (n=97)	Myeloid dendritic cell activated_XCELL	-0.19296	0.0716693	0.175541
LAML (n=151)	CD8_TIDE	NA	NA	NA		HNSC-HPV+ (n=97)	T cell CD4+ Th2_XCELL	-0.0954368	0.376428	0.564879		LIHC (n=371)	Macrophage M1_QUANTISEQ	-0.139974	0.00923328	0.0377725								STAD (n=412)	Monocyte_MCPCOUNTER	-0.000195517	0.996989	0.998158		HNSC-HPV+ (n=97)	Myeloid dendritic cell resting_CIBERSORT	-0.0142304	0.895308	0.949978
LAML (n=151)	CTL_TIDE	NA	NA	NA		HNSC-HPV+ (n=97)	T cell CD4+_CONSENSUS_TME	-0.185264	0.0839741	0.205447		LIHC (n=371)	Macrophage M1_XCELL	-0.0301643	0.576592	0.737382								STAD (n=412)	Monocyte_QUANTISEQ	-0.195498	0.000138971	0.00121739		HNSC-HPV+ (n=97)	Myeloid dendritic cell resting_CIBERSORT-ABS	0.0319131	0.767867	0.860084
LAML (n=151)	CTL.flag_TIDE	NA	NA	NA		HNSC-HPV+ (n=97)	T cell CD4+_EPIC	0.161976	0.131626	0.278961		LIHC (n=371)	Macrophage M2_CIBERSORT	0.0648639	0.229485	0.406968								STAD (n=412)	Monocyte_XCELL	-0.0817877	0.113838	0.254393		HNSC-HPV+ (n=97)	Myeloid dendritic cell_ABIS	0.064984	0.547491	0.705975
LAML (n=151)	Cytotoxic_ImmuCellAI	NA	NA	NA		HNSC-HPV+ (n=97)	T cell CD4+_TIMER	0.0847622	0.432345	0.615076		LIHC (n=371)	Macrophage M2_CIBERSORT-ABS	0.0463054	0.391211	0.589271								TGCT (n=134)	Granulocyte-monocyte progenitor_XCELL	0.0158452	0.857443	0.915053		HNSC-HPV+ (n=97)	Myeloid dendritic cell_CONSENSUS_TME	-0.246484	0.0206128	0.0673351
LAML (n=151)	Exhausted_ImmuCellAI	NA	NA	NA		HNSC-HPV+ (n=97)	Th1_ImmuCellAI	-0.21479	0.0444712	0.126534		LIHC (n=371)	Macrophage M2_CONSENSUS_TME	0.135644	0.0116688	0.0439869								TGCT (n=134)	Macrophage/Monocyte_MCPCOUNTER	0.0572664	0.515889	0.699564		HNSC-HPV+ (n=97)	Myeloid dendritic cell_MCPCOUNTER	0.072582	0.501564	0.664233
LAML (n=151)	T cell CD8+ central memory_XCELL	NA	NA	NA		HNSC-HPV+ (n=97)	Th17_ImmuCellAI	-0.116214	0.280919	0.468746		LIHC (n=371)	Macrophage M2_QUANTISEQ	0.0624663	0.247199	0.431999								TGCT (n=134)	Monocyte conventional_ABIS	0.170464	0.0515797	0.146701		HNSC-HPV+ (n=97)	Myeloid dendritic cell_QUANTISEQ	0.013867	0.897967	0.950125
LAML (n=151)	T cell CD8+ effector memory_XCELL	NA	NA	NA		HNSC-HPV+ (n=97)	Th2_ImmuCellAI	0.0220001	0.838781	0.925986		LIHC (n=371)	Macrophage M2_TIDE	0.152804	0.00444624	0.0219267								TGCT (n=134)	Monocyte non-conventional_ABIS	0.0240443	0.785159	0.868434		HNSC-HPV+ (n=97)	Myeloid dendritic cell_TIMER	-0.419513	4.73246e-05	0.000425132
LAML (n=151)	T cell CD8+ memory_ABIS	NA	NA	NA		HNSC-HPV+ (n=97)	Tr1_ImmuCellAI	-0.131248	0.222886	0.402759		LIHC (n=371)	Macrophage M2_XCELL	-0.0963029	0.0740329	0.174195								TGCT (n=134)	Monocyte_CIBERSORT	-0.00168661	0.984746	0.998158		HNSC-HPV+ (n=97)	Myeloid dendritic cell_XCELL	-0.146973	0.171799	0.332494
LAML (n=151)	T cell CD8+ naive_ABIS	NA	NA	NA		HNSC-HPV- (n=421)	CD4_naive_ImmuCellAI	0.0419113	0.403764	0.588227		LIHC (n=371)	Macrophage_CONSENSUS_TME	0.150698	0.00503203	0.0241538								TGCT (n=134)	Monocyte_CIBERSORT-ABS	0.0175196	0.842564	0.904782		HNSC-HPV+ (n=97)	NK cell activated_CIBERSORT	-0.186001	0.0827287	0.198181
LAML (n=151)	T cell CD8+ naive_XCELL	NA	NA	NA		HNSC-HPV- (n=421)	CD4_T_ImmuCellAI	-0.122987	0.0139599	0.0522862		LIHC (n=371)	Macrophage_EPIC	-0.122399	0.0229799	0.069519								TGCT (n=134)	Monocyte_CONSENSUS_TME	-0.118865	0.1763	0.347835		HNSC-HPV+ (n=97)	NK cell activated_CIBERSORT-ABS	-0.176229	0.100503	0.228089
LAML (n=151)	T cell CD8+_CIBERSORT	NA	NA	NA		HNSC-HPV- (n=421)	Central_memory_ImmuCellAI	0.0274128	0.585097	0.741417		LIHC (n=371)	Macrophage_ImmuCellAI	-0.0560198	0.299475	0.49255								TGCT (n=134)	Monocyte_ImmuCellAI	-0.0739207	0.401413	0.618483		HNSC-HPV+ (n=97)	NK cell resting_CIBERSORT	0.0619513	0.566376	0.717454
LAML (n=151)	T cell CD8+_CIBERSORT-ABS	NA	NA	NA		HNSC-HPV- (n=421)	T cell CD4+ (non-regulatory)_QUANTISEQ	0.044366	0.376769	0.564879		LIHC (n=371)	Macrophage_TIMER	0.0276199	0.609174	0.759276								TGCT (n=134)	Monocyte_MCPCOUNTER	0.0572664	0.515889	0.699564		HNSC-HPV+ (n=97)	NK cell resting_CIBERSORT-ABS	0.0577655	0.592936	0.738306
LAML (n=151)	T cell CD8+_CONSENSUS_TME	NA	NA	NA		HNSC-HPV- (n=421)	T cell CD4+ (non-regulatory)_XCELL	-0.00849411	0.865686	0.931303		LIHC (n=371)	Macrophage_XCELL	-0.0581917	0.281099	0.471775								TGCT (n=134)	Monocyte_QUANTISEQ	0.0213944	0.808353	0.884867		HNSC-HPV+ (n=97)	NK cell_ABIS	0.182502	0.0887811	0.20851
LAML (n=151)	T cell CD8+_EPIC	NA	NA	NA		HNSC-HPV- (n=421)	T cell CD4+ central memory_XCELL	-0.377013	6.35099e-15	1.09025e-12		LIHC (n=371)	Macrophage/Monocyte_MCPCOUNTER	0.0945305	0.0795363	0.179453								TGCT (n=134)	Monocyte_XCELL	-0.175774	0.0446209	0.132952		HNSC-HPV+ (n=97)	NK cell_CONSENSUS_TME	-0.180273	0.0928156	0.212883
LAML (n=151)	T cell CD8+_MCPCOUNTER	NA	NA	NA		HNSC-HPV- (n=421)	T cell CD4+ effector memory_XCELL	-0.146725	0.00330812	0.0178396		LUAD (n=516)	Macrophage M0_CIBERSORT	-0.0750451	0.0960344	0.20632								THCA (n=505)	Granulocyte-monocyte progenitor_XCELL	-0.0107569	0.814159	0.884867		HNSC-HPV+ (n=97)	NK cell_EPIC	-0.466319	4.67103e-06	6.1407e-05
LAML (n=151)	T cell CD8+_QUANTISEQ	NA	NA	NA		HNSC-HPV- (n=421)	T cell CD4+ memory activated_CIBERSORT	-0.111043	0.026556	0.0862861		LUAD (n=516)	Macrophage M0_CIBERSORT-ABS	-0.106959	0.0175173	0.0575911								THCA (n=505)	Macrophage/Monocyte_MCPCOUNTER	0.000105664	0.998158	0.998158		HNSC-HPV+ (n=97)	NK cell_MCPCOUNTER	-0.0636607	0.555694	0.708138
LAML (n=151)	T cell CD8+_TIMER	NA	NA	NA		HNSC-HPV- (n=421)	T cell CD4+ memory activated_CIBERSORT-ABS	-0.0982801	0.0497932	0.139367		LUAD (n=516)	Macrophage M1_CIBERSORT	-0.00132225	0.976638	0.993191								THCA (n=505)	Monocyte conventional_ABIS	0.247244	4.06154e-08	8.89476e-07		HNSC-HPV+ (n=97)	NK cell_QUANTISEQ	-0.214801	0.0444605	0.121031
LAML (n=151)	T cell CD8+_XCELL	NA	NA	NA		HNSC-HPV- (n=421)	T cell CD4+ memory resting_CIBERSORT	0.035174	0.483545	0.658798		LUAD (n=516)	Macrophage M1_CIBERSORT-ABS	-0.0361117	0.42369	0.616277								THCA (n=505)	Monocyte non-conventional_ABIS	-0.025497	0.57736	0.748177		HNSC-HPV+ (n=97)	NK cell_XCELL	0.0361059	0.738403	0.852427
LGG (n=515)	CD8_naive_ImmuCellAI	-0.227673	5.01953e-07	9.32198e-06		HNSC-HPV- (n=421)	T cell CD4+ memory resting_CIBERSORT-ABS	0.0719525	0.151401	0.312941		LUAD (n=516)	Macrophage M1_QUANTISEQ	-0.0594311	0.187705	0.354718								THCA (n=505)	Monocyte_CIBERSORT	0.0636069	0.164125	0.328249		HNSC-HPV+ (n=97)	NK_ImmuCellAI	-0.0904582	0.401941	0.578494
LGG (n=515)	CD8_T_ImmuCellAI	0.030728	0.503173	0.669752		HNSC-HPV- (n=421)	T cell CD4+ memory_ABIS	0.0225958	0.652716	0.795618		LUAD (n=516)	Macrophage M1_XCELL	-0.100979	0.0249519	0.07303								THCA (n=505)	Monocyte_CIBERSORT-ABS	0.0454974	0.319876	0.52474		HNSC-HPV+ (n=97)	NKT_ImmuCellAI	0.0880078	0.414863	0.589226
LGG (n=515)	CD8_TIDE	0.0244347	0.594489	0.738378		HNSC-HPV- (n=421)	T cell CD4+ memory_XCELL	0.0193489	0.700002	0.836429		LUAD (n=516)	Macrophage M2_CIBERSORT	0.108488	0.0159602	0.0541125								THCA (n=505)	Monocyte_CONSENSUS_TME	-0.157185	0.000547675	0.00380764		HNSC-HPV+ (n=97)	Plasmacytoid dendritic cell_ABIS	0.444056	1.46634e-05	0.000158072
LGG (n=515)	CTL_TIDE	0.0742121	0.105491	0.233097		HNSC-HPV- (n=421)	T cell CD4+ naive_ABIS	0.0845066	0.0918462	0.220004		LUAD (n=516)	Macrophage M2_CIBERSORT-ABS	0.0204007	0.651365	0.792908								THCA (n=505)	Monocyte_ImmuCellAI	-0.076943	0.0922129	0.217146		HNSC-HPV+ (n=97)	Plasmacytoid dendritic cell_XCELL	-0.317769	0.00255353	0.012344
LGG (n=515)	CTL.flag_TIDE	-0.0332396	0.468907	0.644242		HNSC-HPV- (n=421)	T cell CD4+ naive_CIBERSORT	-0.0268464	0.592877	0.745683		LUAD (n=516)	Macrophage M2_CONSENSUS_TME	-0.0298327	0.508702	0.693101								THCA (n=505)	Monocyte_MCPCOUNTER	0.000105664	0.998158	0.998158		HNSC-HPV+ (n=97)	T cell NK_XCELL	-0.359039	0.00059206	0.00364709
LGG (n=515)	Cytotoxic_ImmuCellAI	-0.0500545	0.275263	0.458762		HNSC-HPV- (n=421)	T cell CD4+ naive_CIBERSORT-ABS	-0.0264167	0.598812	0.749338		LUAD (n=516)	Macrophage M2_QUANTISEQ	-0.000943681	0.983325	0.99647								THCA (n=505)	Monocyte_QUANTISEQ	-0.097544	0.0326299	0.101361		HNSC-HPV- (n=421)	DC_ImmuCellAI	0.103998	0.0378508	0.104916
LGG (n=515)	Exhausted_ImmuCellAI	-0.0966344	0.0348645	0.105427		HNSC-HPV- (n=421)	T cell CD4+ naive_XCELL	-0.157624	0.0015863	0.00966795		LUAD (n=516)	Macrophage M2_TIDE	0.0118272	0.793361	0.881512								THCA (n=505)	Monocyte_XCELL	-0.227234	4.86818e-07	8.69242e-06		HNSC-HPV- (n=421)	Myeloid dendritic cell activated_CIBERSORT	-0.0650953	0.194434	0.364221
LGG (n=515)	T cell CD8+ central memory_XCELL	-0.084977	0.0636802	0.162854		HNSC-HPV- (n=421)	T cell CD4+ Th1_XCELL	-0.22123	8.17302e-06	0.000102661		LUAD (n=516)	Macrophage M2_XCELL	-0.0420014	0.352048	0.545106								THYM (n=120)	Granulocyte-monocyte progenitor_XCELL	-0.201618	0.0307157	0.0974888		HNSC-HPV- (n=421)	Myeloid dendritic cell activated_CIBERSORT-ABS	-0.0357636	0.476239	0.645074
LGG (n=515)	T cell CD8+ effector memory_XCELL	-0.143629	0.00166094	0.00966815		HNSC-HPV- (n=421)	T cell CD4+ Th2_XCELL	-0.0241635	0.630358	0.776754		LUAD (n=516)	Macrophage_CONSENSUS_TME	-0.00365526	0.935478	0.967736								THYM (n=120)	Macrophage/Monocyte_MCPCOUNTER	0.508679	6.46578e-09	1.77001e-07		HNSC-HPV- (n=421)	Myeloid dendritic cell activated_XCELL	-0.188907	0.00014717	0.00110173
LGG (n=515)	T cell CD8+ memory_ABIS	0.0190418	0.678269	0.804028		HNSC-HPV- (n=421)	T cell CD4+_CONSENSUS_TME	-0.206665	3.17997e-05	0.000334221		LUAD (n=516)	Macrophage_EPIC	-0.0472081	0.295509	0.487996								THYM (n=120)	Monocyte conventional_ABIS	0.310914	0.000719655	0.00470461		HNSC-HPV- (n=421)	Myeloid dendritic cell resting_CIBERSORT	-0.0601257	0.23079	0.410959
LGG (n=515)	T cell CD8+ naive_ABIS	-0.044303	0.33428	0.516825		HNSC-HPV- (n=421)	T cell CD4+_EPIC	0.090208	0.0718731	0.18189		LUAD (n=516)	Macrophage_ImmuCellAI	-0.000302378	0.994657	0.999546								THYM (n=120)	Monocyte non-conventional_ABIS	0.500453	1.23179e-08	2.99736e-07		HNSC-HPV- (n=421)	Myeloid dendritic cell resting_CIBERSORT-ABS	-0.0295825	0.555737	0.708138
LGG (n=515)	T cell CD8+ naive_XCELL	-0.0966304	0.0348719	0.105427		HNSC-HPV- (n=421)	T cell CD4+_TIMER	0.220536	8.73849e-06	0.000108441		LUAD (n=516)	Macrophage_TIMER	0.0385585	0.392948	0.589648								THYM (n=120)	Monocyte_CIBERSORT	0.19835	0.0335877	0.103602		HNSC-HPV- (n=421)	Myeloid dendritic cell_ABIS	0.0775479	0.121987	0.26406
LGG (n=515)	T cell CD8+_CIBERSORT	-0.0622985	0.174346	0.343409		HNSC-HPV- (n=421)	Th1_ImmuCellAI	-0.262889	9.88953e-08	2.36889e-06		LUAD (n=516)	Macrophage_XCELL	-0.0694375	0.123632	0.253604								THYM (n=120)	Monocyte_CIBERSORT-ABS	0.330448	0.000309973	0.00246851		HNSC-HPV- (n=421)	Myeloid dendritic cell_CONSENSUS_TME	-0.210193	2.308e-05	0.000233898
LGG (n=515)	T cell CD8+_CIBERSORT-ABS	-0.00375996	0.934723	0.955897		HNSC-HPV- (n=421)	Th17_ImmuCellAI	0.0719159	0.15161	0.312941		LUAD (n=516)	Macrophage/Monocyte_MCPCOUNTER	-0.114	0.0113076	0.0428951								THYM (n=120)	Monocyte_CONSENSUS_TME	0.178544	0.0562461	0.156662		HNSC-HPV- (n=421)	Myeloid dendritic cell_MCPCOUNTER	0.0381411	0.447402	0.618325
LGG (n=515)	T cell CD8+_CONSENSUS_TME	0.137284	0.00265839	0.0141424		HNSC-HPV- (n=421)	Th2_ImmuCellAI	0.0582456	0.245727	0.431174		LUSC (n=501)	Macrophage M0_CIBERSORT	-0.0358953	0.43412	0.62384								THYM (n=120)	Monocyte_ImmuCellAI	0.323132	0.000427762	0.00317559		HNSC-HPV- (n=421)	Myeloid dendritic cell_QUANTISEQ	0.269302	4.66361e-08	1.11719e-06
LGG (n=515)	T cell CD8+_EPIC	-0.274678	1.05362e-09	5.1364e-08		HNSC-HPV- (n=421)	Tr1_ImmuCellAI	-0.000550715	0.991251	0.993179		LUSC (n=501)	Macrophage M0_CIBERSORT-ABS	-0.0732695	0.110003	0.230238								THYM (n=120)	Monocyte_MCPCOUNTER	0.508679	6.46578e-09	1.77001e-07		HNSC-HPV- (n=421)	Myeloid dendritic cell_TIMER	-0.40153	6.86353e-17	1.09522e-14
LGG (n=515)	T cell CD8+_MCPCOUNTER	0.0677489	0.139548	0.286064		KICH (n=66)	CD4_naive_ImmuCellAI	-0.0887363	0.482104	0.658577		LUSC (n=501)	Macrophage M1_CIBERSORT	-0.10701	0.0194014	0.0620207								THYM (n=120)	Monocyte_QUANTISEQ	-0.148724	0.112672	0.253079		HNSC-HPV- (n=421)	Myeloid dendritic cell_XCELL	-0.152312	0.00228305	0.0111869
LGG (n=515)	T cell CD8+_QUANTISEQ	-0.0260327	0.570601	0.723689		KICH (n=66)	CD4_T_ImmuCellAI	-0.0134615	0.915242	0.960802		LUSC (n=501)	Macrophage M1_CIBERSORT-ABS	-0.128549	0.00492573	0.0238022								THYM (n=120)	Monocyte_XCELL	-0.0223049	0.812959	0.884867		HNSC-HPV- (n=421)	NK cell activated_CIBERSORT	-0.244359	7.77816e-07	1.27043e-05
LGG (n=515)	T cell CD8+_TIMER	-0.127316	0.00535819	0.0242988		KICH (n=66)	Central_memory_ImmuCellAI	0.00681156	0.957053	0.976911		LUSC (n=501)	Macrophage M1_QUANTISEQ	-0.141442	0.0019574	0.0110971								UCEC (n=545)	Granulocyte-monocyte progenitor_XCELL	-0.201028	0.0603721	0.165269		HNSC-HPV- (n=421)	NK cell activated_CIBERSORT-ABS	-0.205403	3.56169e-05	0.000336798
LGG (n=515)	T cell CD8+_XCELL	0.0423632	0.355896	0.535981		KICH (n=66)	T cell CD4+ (non-regulatory)_QUANTISEQ	-0.0830963	0.510484	0.677186		LUSC (n=501)	Macrophage M1_XCELL	-0.0958431	0.0363873	0.0988636								UCEC (n=545)	Macrophage/Monocyte_MCPCOUNTER	-0.0549583	0.611055	0.76291		HNSC-HPV- (n=421)	NK cell resting_CIBERSORT	0.130899	0.00885068	0.0348217
LIHC (n=371)	CD8_naive_ImmuCellAI	0.0365507	0.498621	0.668255		KICH (n=66)	T cell CD4+ (non-regulatory)_XCELL	-0.00331371	0.9791	0.985577		LUSC (n=501)	Macrophage M2_CIBERSORT	0.0824013	0.0721756	0.170942								UCEC (n=545)	Monocyte conventional_ABIS	0.246788	1.93251e-05	0.000222748		HNSC-HPV- (n=421)	NK cell resting_CIBERSORT-ABS	0.158865	0.00145447	0.00764837
LIHC (n=371)	CD8_T_ImmuCellAI	0.0827531	0.124999	0.264943		KICH (n=66)	T cell CD4+ central memory_XCELL	-0.17831	0.155286	0.316192		LUSC (n=501)	Macrophage M2_CIBERSORT-ABS	-0.00458259	0.920485	0.95497								UCEC (n=545)	Monocyte non-conventional_ABIS	-0.0518772	0.376267	0.584415		HNSC-HPV- (n=421)	NK cell_ABIS	0.20957	2.4432e-05	0.000243868
LIHC (n=371)	CD8_TIDE	-0.00976259	0.85662	0.904977		KICH (n=66)	T cell CD4+ effector memory_XCELL	-0.298234	0.0158229	0.0571845		LUSC (n=501)	Macrophage M2_CONSENSUS_TME	-0.0611347	0.18255	0.347714								UCEC (n=545)	Monocyte_CIBERSORT	0.0480952	0.656335	0.791941		HNSC-HPV- (n=421)	NK cell_CONSENSUS_TME	-0.15696	0.00166117	0.00852734
LIHC (n=371)	CTL_TIDE	-0.0714329	0.185608	0.359242		KICH (n=66)	T cell CD4+ memory activated_CIBERSORT	NA	NA	NA		LUSC (n=501)	Macrophage M2_QUANTISEQ	-0.0167627	0.714985	0.830461								UCEC (n=545)	Monocyte_CIBERSORT-ABS	0.0575778	0.594139	0.760081		HNSC-HPV- (n=421)	NK cell_EPIC	-0.221377	8.05837e-06	9.98497e-05
LIHC (n=371)	CTL.flag_TIDE	-0.0308896	0.567456	0.723689		KICH (n=66)	T cell CD4+ memory activated_CIBERSORT-ABS	NA	NA	NA		LUSC (n=501)	Macrophage M2_TIDE	0.14157	0.00193887	0.0110793								UCEC (n=545)	Monocyte_CONSENSUS_TME	-0.0826684	0.15812	0.319154		HNSC-HPV- (n=421)	NK cell_MCPCOUNTER	0.045938	0.360078	0.541373
LIHC (n=371)	Cytotoxic_ImmuCellAI	0.0687862	0.202479	0.385204		KICH (n=66)	T cell CD4+ memory resting_CIBERSORT	0.0123342	0.922317	0.964453		LUSC (n=501)	Macrophage M2_XCELL	0.0130442	0.776291	0.873328								UCEC (n=545)	Monocyte_ImmuCellAI	-0.0437879	0.455255	0.655927		HNSC-HPV- (n=421)	NK cell_QUANTISEQ	0.200593	5.45166e-05	0.000481712
LIHC (n=371)	Exhausted_ImmuCellAI	-0.0391733	0.468298	0.644242		KICH (n=66)	T cell CD4+ memory resting_CIBERSORT-ABS	0.255687	0.0398089	0.115828		LUSC (n=501)	Macrophage_CONSENSUS_TME	-0.0593125	0.195961	0.366472								UCEC (n=545)	Monocyte_MCPCOUNTER	-0.0549583	0.611055	0.76291		HNSC-HPV- (n=421)	NK cell_XCELL	0.0485031	0.333856	0.517092
LIHC (n=371)	T cell CD8+ central memory_XCELL	-0.0859151	0.11117	0.241578		KICH (n=66)	T cell CD4+ memory_ABIS	-0.421743	0.000467055	0.00334074		LUSC (n=501)	Macrophage_EPIC	-0.090762	0.0475732	0.123656								UCEC (n=545)	Monocyte_QUANTISEQ	-0.0739212	0.493682	0.686452		HNSC-HPV- (n=421)	NK_ImmuCellAI	-0.0622828	0.214458	0.389201
LIHC (n=371)	T cell CD8+ effector memory_XCELL	-0.06415	0.234663	0.423612		KICH (n=66)	T cell CD4+ memory_XCELL	0.156274	0.213822	0.391608		LUSC (n=501)	Macrophage_ImmuCellAI	0.0475598	0.29993	0.49255								UCEC (n=545)	Monocyte_XCELL	-0.158081	0.141294	0.297993		HNSC-HPV- (n=421)	NKT_ImmuCellAI	0.232034	2.80764e-06	3.9307e-05
LIHC (n=371)	T cell CD8+ memory_ABIS	-0.0466694	0.387495	0.569201		KICH (n=66)	T cell CD4+ naive_ABIS	0.60835	7.63721e-08	1.87294e-06		LUSC (n=501)	Macrophage_TIMER	0.104272	0.0227528	0.0694152								UCS (n=57)	Granulocyte-monocyte progenitor_XCELL	-0.198367	0.154478	0.313246		HNSC-HPV- (n=421)	Plasmacytoid dendritic cell_ABIS	0.215358	1.42937e-05	0.000155643
LIHC (n=371)	T cell CD8+ naive_ABIS	0.044729	0.407555	0.588691		KICH (n=66)	T cell CD4+ naive_CIBERSORT	-0.0423522	0.73764	0.856561		LUSC (n=501)	Macrophage_XCELL	-0.0735168	0.108804	0.228394								UCS (n=57)	Macrophage/Monocyte_MCPCOUNTER	-0.107773	0.44241	0.643773		HNSC-HPV- (n=421)	Plasmacytoid dendritic cell_XCELL	-0.398698	1.1808e-16	1.41434e-14
LIHC (n=371)	T cell CD8+ naive_XCELL	0.0524869	0.331034	0.513362		KICH (n=66)	T cell CD4+ naive_CIBERSORT-ABS	-0.0423522	0.73764	0.856561		LUSC (n=501)	Macrophage/Monocyte_MCPCOUNTER	-0.209468	3.94739e-06	4.30624e-05								UCS (n=57)	Monocyte conventional_ABIS	0.0832812	0.553268	0.732119		HNSC-HPV- (n=421)	T cell NK_XCELL	-0.29745	1.35588e-09	4.71498e-08
LIHC (n=371)	T cell CD8+_CIBERSORT	-0.121948	0.0234924	0.0789749		KICH (n=66)	T cell CD4+ naive_XCELL	-0.0976079	0.439214	0.618866		MESO (n=87)	Macrophage M0_CIBERSORT	0.278887	0.00974797	0.0392097								UCS (n=57)	Monocyte non-conventional_ABIS	-0.0110343	0.937496	0.968451		KICH (n=66)	DC_ImmuCellAI	0.156164	0.214146	0.389201
LIHC (n=371)	T cell CD8+_CIBERSORT-ABS	-0.0550052	0.308326	0.48881		KICH (n=66)	T cell CD4+ Th1_XCELL	-0.454189	0.000144516	0.00124043		MESO (n=87)	Macrophage M0_CIBERSORT-ABS	0.262401	0.0152634	0.052582								UCS (n=57)	Monocyte_CIBERSORT	-0.0991612	0.479918	0.678235		KICH (n=66)	Myeloid dendritic cell activated_CIBERSORT	0.0254376	0.840591	0.905252
LIHC (n=371)	T cell CD8+_CONSENSUS_TME	0.029466	0.585452	0.731815		KICH (n=66)	T cell CD4+ Th2_XCELL	0.308356	0.0124534	0.0478619		MESO (n=87)	Macrophage M1_CIBERSORT	-0.0747716	0.496437	0.685836								UCS (n=57)	Monocyte_CIBERSORT-ABS	-0.0716337	0.610247	0.76291		KICH (n=66)	Myeloid dendritic cell activated_CIBERSORT-ABS	0.0373719	0.767567	0.860084
LIHC (n=371)	T cell CD8+_EPIC	-0.111802	0.037931	0.11081		KICH (n=66)	T cell CD4+_CONSENSUS_TME	0.20104	0.108311	0.243581		MESO (n=87)	Macrophage M1_CIBERSORT-ABS	-0.0355146	0.746936	0.853208								UCS (n=57)	Monocyte_CONSENSUS_TME	0.148388	0.288961	0.490561		KICH (n=66)	Myeloid dendritic cell activated_XCELL	-0.100932	0.423711	0.595516
LIHC (n=371)	T cell CD8+_MCPCOUNTER	-0.0606109	0.261546	0.449526		KICH (n=66)	T cell CD4+_EPIC	0.574209	5.70085e-07	1.06761e-05		MESO (n=87)	Macrophage M1_QUANTISEQ	-0.0373118	0.734593	0.847448								UCS (n=57)	Monocyte_ImmuCellAI	-0.21306	0.125582	0.273657		KICH (n=66)	Myeloid dendritic cell resting_CIBERSORT	-0.0659888	0.601486	0.745289
LIHC (n=371)	T cell CD8+_QUANTISEQ	-0.115821	0.031499	0.0990694		KICH (n=66)	T cell CD4+_TIMER	-0.0032448	0.979534	0.985577		MESO (n=87)	Macrophage M1_XCELL	-0.173486	0.112321	0.233059								UCS (n=57)	Monocyte_MCPCOUNTER	-0.107773	0.44241	0.643773		KICH (n=66)	Myeloid dendritic cell resting_CIBERSORT-ABS	-0.0608968	0.629886	0.768321
LIHC (n=371)	T cell CD8+_TIMER	-0.0202176	0.708255	0.829488		KICH (n=66)	Th1_ImmuCellAI	-0.308863	0.0123024	0.047637		MESO (n=87)	Macrophage M2_CIBERSORT	0.154883	0.156962	0.307936								UCS (n=57)	Monocyte_QUANTISEQ	-0.394859	0.00343371	0.0178393		KICH (n=66)	Myeloid dendritic cell_ABIS	0.187831	0.134048	0.282893
LIHC (n=371)	T cell CD8+_XCELL	-0.0972111	0.0713354	0.174974		KICH (n=66)	Th17_ImmuCellAI	-0.195374	0.118839	0.258782		MESO (n=87)	Macrophage M2_CIBERSORT-ABS	0.121125	0.269484	0.458696								UCS (n=57)	Monocyte_XCELL	0.013857	0.921551	0.960199		KICH (n=66)	Myeloid dendritic cell_CONSENSUS_TME	-0.0119843	0.924514	0.960141
LUAD (n=516)	CD8_naive_ImmuCellAI	0.0392242	0.384824	0.566409		KICH (n=66)	Th2_ImmuCellAI	-0.255325	0.0401005	0.116021		MESO (n=87)	Macrophage M2_CONSENSUS_TME	-0.264637	0.0143848	0.0504938								UVM (n=80)	Granulocyte-monocyte progenitor_XCELL	0.167182	0.146148	0.301248		KICH (n=66)	Myeloid dendritic cell_MCPCOUNTER	0.27416	0.0271058	0.0830116
LUAD (n=516)	CD8_T_ImmuCellAI	-0.0211929	0.638771	0.768891		KICH (n=66)	Tr1_ImmuCellAI	0.350025	0.00425982	0.0209934		MESO (n=87)	Macrophage M2_QUANTISEQ	-0.230691	0.0336608	0.0932146								UVM (n=80)	Macrophage/Monocyte_MCPCOUNTER	0.190908	0.0962829	0.222934		KICH (n=66)	Myeloid dendritic cell_QUANTISEQ	-0.176341	0.159973	0.317582
LUAD (n=516)	CD8_TIDE	-0.115637	0.0101799	0.0401026		KIRC (n=533)	CD4_naive_ImmuCellAI	0.019942	0.669341	0.80918		MESO (n=87)	Macrophage M2_TIDE	0.300033	0.00527419	0.0251485								UVM (n=80)	Monocyte conventional_ABIS	0.330078	0.00337123	0.0177903		KICH (n=66)	Myeloid dendritic cell_TIMER	0.310228	0.0119036	0.0442645
LUAD (n=516)	CTL_TIDE	-0.146597	0.00109707	0.00725184		KIRC (n=533)	CD4_T_ImmuCellAI	0.075188	0.106906	0.243076		MESO (n=87)	Macrophage M2_XCELL	-0.397675	0.000164047	0.00131238								UVM (n=80)	Monocyte non-conventional_ABIS	0.130449	0.258138	0.450456		KICH (n=66)	Myeloid dendritic cell_XCELL	-0.159584	0.204155	0.376203
LUAD (n=516)	CTL.flag_TIDE	NA	NA	NA		KIRC (n=533)	Central_memory_ImmuCellAI	-0.0064215	0.890634	0.943778		MESO (n=87)	Macrophage_CONSENSUS_TME	-0.223504	0.0397648	0.10604								UVM (n=80)	Monocyte_CIBERSORT	0.316523	0.00503875	0.0245219		KICH (n=66)	NK cell activated_CIBERSORT	-0.351211	0.00412291	0.0186558
LUAD (n=516)	Cytotoxic_ImmuCellAI	-0.0222885	0.621525	0.757484		KIRC (n=533)	T cell CD4+ (non-regulatory)_QUANTISEQ	0.199217	1.63974e-05	0.000190247		MESO (n=87)	Macrophage_EPIC	-0.152667	0.163055	0.318156								UVM (n=80)	Monocyte_CIBERSORT-ABS	0.299086	0.00823403	0.035708		KICH (n=66)	NK cell activated_CIBERSORT-ABS	0.0439	0.728416	0.844336
LUAD (n=516)	Exhausted_ImmuCellAI	-0.0451381	0.317216	0.498848		KIRC (n=533)	T cell CD4+ (non-regulatory)_XCELL	0.0569069	0.222649	0.402759		MESO (n=87)	Macrophage_ImmuCellAI	-0.190561	0.080651	0.180338								UVM (n=80)	Monocyte_CONSENSUS_TME	-0.00241141	0.983394	0.998158		KICH (n=66)	NK cell resting_CIBERSORT	-0.0582133	0.645075	0.781338
LUAD (n=516)	T cell CD8+ central memory_XCELL	-0.169858	0.000150974	0.00123958		KIRC (n=533)	T cell CD4+ central memory_XCELL	-0.177016	0.000133138	0.00117207		MESO (n=87)	Macrophage_TIMER	0.0491257	0.655251	0.792908								UVM (n=80)	Monocyte_ImmuCellAI	0.114224	0.322585	0.525604		KICH (n=66)	NK cell resting_CIBERSORT-ABS	-0.0303965	0.810047	0.883837
LUAD (n=516)	T cell CD8+ effector memory_XCELL	-0.230637	2.24342e-07	4.72936e-06		KIRC (n=533)	T cell CD4+ effector memory_XCELL	-0.110454	0.0176748	0.0623459		MESO (n=87)	Macrophage_XCELL	-0.22657	0.0370566	0.099928								UVM (n=80)	Monocyte_MCPCOUNTER	0.190908	0.0962829	0.222934		KICH (n=66)	NK cell_ABIS	-0.0745906	0.55484	0.708138
LUAD (n=516)	T cell CD8+ memory_ABIS	-0.137209	0.00226375	0.0123477		KIRC (n=533)	T cell CD4+ memory activated_CIBERSORT	-0.101916	0.0286707	0.0905855		MESO (n=87)	Macrophage/Monocyte_MCPCOUNTER	-0.0128582	0.907021	0.950827								UVM (n=80)	Monocyte_QUANTISEQ	-0.0500469	0.665561	0.800868		KICH (n=66)	NK cell_CONSENSUS_TME	-0.0388392	0.758712	0.859879
LUAD (n=516)	T cell CD8+ naive_ABIS	0.115025	0.0105892	0.0408889		KIRC (n=533)	T cell CD4+ memory activated_CIBERSORT-ABS	-0.102464	0.0278206	0.0885921		OV (n=422)	Macrophage M0_CIBERSORT	0.00899608	0.887451	0.941749								UVM (n=80)	Monocyte_XCELL	0.0527716	0.648525	0.786853		KICH (n=66)	NK cell_EPIC	-0.362612	0.00299268	0.0139123
LUAD (n=516)	T cell CD8+ naive_XCELL	-0.0527432	0.242432	0.430745		KIRC (n=533)	T cell CD4+ memory resting_CIBERSORT	0.27532	1.83366e-09	7.86944e-08		OV (n=422)	Macrophage M0_CIBERSORT-ABS	-0.00116332	0.985398	0.99647														KICH (n=66)	NK cell_MCPCOUNTER	0.0673855	0.593795	0.738306
LUAD (n=516)	T cell CD8+_CIBERSORT	-0.207975	3.20717e-06	4.46713e-05		KIRC (n=533)	T cell CD4+ memory resting_CIBERSORT-ABS	0.288732	2.65748e-10	1.52067e-08		OV (n=422)	Macrophage M1_CIBERSORT	-0.191127	0.0024064	0.0130271														KICH (n=66)	NK cell_QUANTISEQ	0.0398957	0.752356	0.856431
LUAD (n=516)	T cell CD8+_CIBERSORT-ABS	-0.205375	4.27422e-06	5.75082e-05		KIRC (n=533)	T cell CD4+ memory_ABIS	-0.0241814	0.604554	0.752951		OV (n=422)	Macrophage M1_CIBERSORT-ABS	-0.157254	0.0127938	0.0467592														KICH (n=66)	NK cell_XCELL	-0.0621378	0.622913	0.765678
LUAD (n=516)	T cell CD8+_CONSENSUS_TME	-0.212062	2.02696e-06	3.22659e-05		KIRC (n=533)	T cell CD4+ memory_XCELL	0.00853697	0.854953	0.931303		OV (n=422)	Macrophage M1_QUANTISEQ	-0.144654	0.0221516	0.0678687														KICH (n=66)	NK_ImmuCellAI	0.131457	0.296572	0.480567
LUAD (n=516)	T cell CD8+_EPIC	-0.0584876	0.194821	0.373482		KIRC (n=533)	T cell CD4+ naive_ABIS	0.209701	5.6034e-06	7.49546e-05		OV (n=422)	Macrophage M1_XCELL	-0.179044	0.00451519	0.0220025														KICH (n=66)	NKT_ImmuCellAI	-0.15195	0.226923	0.408386
LUAD (n=516)	T cell CD8+_MCPCOUNTER	-0.118162	0.00863516	0.0360183		KIRC (n=533)	T cell CD4+ naive_CIBERSORT	0.0737997	0.113558	0.250897		OV (n=422)	Macrophage M2_CIBERSORT	-0.0326419	0.607487	0.759276														KICH (n=66)	Plasmacytoid dendritic cell_ABIS	0.199088	0.111853	0.248614
LUAD (n=516)	T cell CD8+_QUANTISEQ	-0.162234	0.000298015	0.00227894		KIRC (n=533)	T cell CD4+ naive_CIBERSORT-ABS	0.0737997	0.113558	0.250897		OV (n=422)	Macrophage M2_CIBERSORT-ABS	-0.0323917	0.610244	0.759276														KICH (n=66)	Plasmacytoid dendritic cell_XCELL	-0.148595	0.237467	0.418969
LUAD (n=516)	T cell CD8+_TIMER	-0.0514282	0.254392	0.443906		KIRC (n=533)	T cell CD4+ naive_XCELL	-0.212286	4.2632e-06	5.8548e-05		OV (n=422)	Macrophage M2_CONSENSUS_TME	-0.210257	0.000822044	0.0052378														KICH (n=66)	T cell NK_XCELL	-0.400764	0.000938935	0.00534559
LUAD (n=516)	T cell CD8+_XCELL	-0.203081	5.48994e-06	6.9067e-05		KIRC (n=533)	T cell CD4+ Th1_XCELL	-0.399113	4.68839e-19	1.60968e-16		OV (n=422)	Macrophage M2_QUANTISEQ	-0.0269475	0.671551	0.800525														KIRC (n=533)	DC_ImmuCellAI	-0.279152	1.06717e-09	4.10861e-08
LUSC (n=501)	CD8_naive_ImmuCellAI	-0.00504774	0.912444	0.938927		KIRC (n=533)	T cell CD4+ Th2_XCELL	-0.0344841	0.460141	0.641333		OV (n=422)	Macrophage M2_TIDE	0.162167	0.0102209	0.0406577														KIRC (n=533)	Myeloid dendritic cell activated_CIBERSORT	0.0875004	0.0604886	0.157124
LUSC (n=501)	CD8_T_ImmuCellAI	-0.0184358	0.687963	0.813047		KIRC (n=533)	T cell CD4+_CONSENSUS_TME	-0.113291	0.0149456	0.0551757		OV (n=422)	Macrophage M2_XCELL	-0.240396	0.000123845	0.00102493														KIRC (n=533)	Myeloid dendritic cell activated_CIBERSORT-ABS	0.0901884	0.0529761	0.140315
LUSC (n=501)	CD8_TIDE	-0.0945888	0.0389171	0.113266		KIRC (n=533)	T cell CD4+_EPIC	0.256334	2.37345e-08	7.14721e-07		OV (n=422)	Macrophage_CONSENSUS_TME	-0.1751	0.00550019	0.0258357														KIRC (n=533)	Myeloid dendritic cell activated_XCELL	-0.1836	7.33605e-05	0.000613044
LUSC (n=501)	CTL_TIDE	-0.125849	0.00591735	0.0262727		KIRC (n=533)	T cell CD4+_TIMER	0.107283	0.0212303	0.072169		OV (n=422)	Macrophage_EPIC	-0.131343	0.0379588	0.101979														KIRC (n=533)	Myeloid dendritic cell resting_CIBERSORT	-0.0421241	0.366851	0.548496
LUSC (n=501)	CTL.flag_TIDE	NA	NA	NA		KIRC (n=533)	Th1_ImmuCellAI	-0.0255106	0.584834	0.741417		OV (n=422)	Macrophage_ImmuCellAI	-0.111848	0.0775378	0.177229														KIRC (n=533)	Myeloid dendritic cell resting_CIBERSORT-ABS	-0.0473361	0.310507	0.496478
LUSC (n=501)	Cytotoxic_ImmuCellAI	-0.0250487	0.585257	0.731815		KIRC (n=533)	Th17_ImmuCellAI	0.25414	3.14988e-08	8.53784e-07		OV (n=422)	Macrophage_TIMER	0.0149597	0.813928	0.894699														KIRC (n=533)	Myeloid dendritic cell_ABIS	0.315487	4.113e-12	2.46323e-10
LUSC (n=501)	Exhausted_ImmuCellAI	-0.0596729	0.193253	0.372191		KIRC (n=533)	Th2_ImmuCellAI	-0.0721315	0.121974	0.262831		OV (n=422)	Macrophage_XCELL	-0.217956	0.000519047	0.00355918														KIRC (n=533)	Myeloid dendritic cell_CONSENSUS_TME	-0.0153759	0.741962	0.852427
LUSC (n=501)	T cell CD8+ central memory_XCELL	-0.118451	0.00961587	0.0388493		KIRC (n=533)	Tr1_ImmuCellAI	0.284067	5.26409e-10	2.58191e-08		OV (n=422)	Macrophage/Monocyte_MCPCOUNTER	-0.0787263	0.214805	0.388592														KIRC (n=533)	Myeloid dendritic cell_MCPCOUNTER	0.170399	0.000237278	0.00159866
LUSC (n=501)	T cell CD8+ effector memory_XCELL	-0.207587	4.83622e-06	6.18402e-05		KIRP (n=290)	CD4_naive_ImmuCellAI	-0.17054	0.00603034	0.0276056		PAAD (n=178)	Macrophage M0_CIBERSORT	0.0764347	0.32184	0.510407														KIRC (n=533)	Myeloid dendritic cell_QUANTISEQ	0.0430289	0.356638	0.538454
LUSC (n=501)	T cell CD8+ memory_ABIS	-0.151672	0.000890196	0.00603785		KIRP (n=290)	CD4_T_ImmuCellAI	0.0177621	0.776458	0.883703		PAAD (n=178)	Macrophage M0_CIBERSORT-ABS	0.0987595	0.200088	0.371298														KIRC (n=533)	Myeloid dendritic cell_TIMER	-0.0195718	0.675126	0.801526
LUSC (n=501)	T cell CD8+ naive_ABIS	0.204238	6.91127e-06	8.42311e-05		KIRP (n=290)	Central_memory_ImmuCellAI	0.226968	0.000236889	0.00192122		PAAD (n=178)	Macrophage M1_CIBERSORT	0.18536	0.0155217	0.0532171														KIRC (n=533)	Myeloid dendritic cell_XCELL	-0.00952083	0.838455	0.904759
LUSC (n=501)	T cell CD8+ naive_XCELL	-0.0166721	0.71646	0.832845		KIRP (n=290)	T cell CD4+ (non-regulatory)_QUANTISEQ	-0.192439	0.00190224	0.0113255		PAAD (n=178)	Macrophage M1_CIBERSORT-ABS	0.231965	0.00233641	0.0128413														KIRC (n=533)	NK cell activated_CIBERSORT	-0.239783	1.88233e-07	3.55992e-06
LUSC (n=501)	T cell CD8+_CIBERSORT	-0.142862	0.00175984	0.0100519		KIRP (n=290)	T cell CD4+ (non-regulatory)_XCELL	0.0635672	0.3091	0.493625		PAAD (n=178)	Macrophage M1_QUANTISEQ	0.310189	3.84623e-05	0.000350542														KIRC (n=533)	NK cell activated_CIBERSORT-ABS	-0.172719	0.000194234	0.00137753
LUSC (n=501)	T cell CD8+_CIBERSORT-ABS	-0.146193	0.001366	0.00875598		KIRP (n=290)	T cell CD4+ central memory_XCELL	-0.176201	0.00452976	0.0222174		PAAD (n=178)	Macrophage M1_XCELL	-0.0232874	0.763085	0.863015														KIRC (n=533)	NK cell resting_CIBERSORT	0.0375303	0.421452	0.593889
LUSC (n=501)	T cell CD8+_CONSENSUS_TME	-0.228265	4.6802e-07	8.90379e-06		KIRP (n=290)	T cell CD4+ effector memory_XCELL	-0.33266	4.39827e-08	1.1616e-06		PAAD (n=178)	Macrophage M2_CIBERSORT	-0.0405383	0.599673	0.757481														KIRC (n=533)	NK cell resting_CIBERSORT-ABS	0.0486856	0.296899	0.480567
LUSC (n=501)	T cell CD8+_EPIC	0.211562	3.14168e-06	4.46154e-05		KIRP (n=290)	T cell CD4+ memory activated_CIBERSORT	0.0540886	0.386925	0.575083		PAAD (n=178)	Macrophage M2_CIBERSORT-ABS	0.203633	0.00773494	0.0325682														KIRC (n=533)	NK cell_ABIS	0.161024	0.000519241	0.00321691
LUSC (n=501)	T cell CD8+_MCPCOUNTER	-0.0363574	0.428223	0.609522		KIRP (n=290)	T cell CD4+ memory activated_CIBERSORT-ABS	0.0540886	0.386925	0.575083		PAAD (n=178)	Macrophage M2_CONSENSUS_TME	0.0645464	0.403016	0.597603														KIRC (n=533)	NK cell_CONSENSUS_TME	-0.148804	0.00135464	0.00719989
LUSC (n=501)	T cell CD8+_QUANTISEQ	-0.0657853	0.151413	0.306759		KIRP (n=290)	T cell CD4+ memory resting_CIBERSORT	0.0772441	0.216255	0.394235		PAAD (n=178)	Macrophage M2_QUANTISEQ	0.0287774	0.709506	0.827261														KIRC (n=533)	NK cell_EPIC	-0.173732	0.00017782	0.00128085
LUSC (n=501)	T cell CD8+_TIMER	-0.0900426	0.0493687	0.136069		KIRP (n=290)	T cell CD4+ memory resting_CIBERSORT-ABS	0.0621929	0.319698	0.506402		PAAD (n=178)	Macrophage M2_TIDE	-0.0878314	0.254731	0.441942														KIRC (n=533)	NK cell_MCPCOUNTER	-0.0642859	0.168217	0.329108
LUSC (n=501)	T cell CD8+_XCELL	-0.189995	2.95685e-05	0.000299525		KIRP (n=290)	T cell CD4+ memory_ABIS	-0.122779	0.0488376	0.137816		PAAD (n=178)	Macrophage M2_XCELL	-0.104147	0.176514	0.339813														KIRC (n=533)	NK cell_QUANTISEQ	0.111726	0.0164016	0.0561298
MESO (n=87)	CD8_naive_ImmuCellAI	-0.166901	0.126837	0.266222		KIRP (n=290)	T cell CD4+ memory_XCELL	0.113479	0.0687942	0.176703		PAAD (n=178)	Macrophage_CONSENSUS_TME	0.0942209	0.221652	0.396988														KIRC (n=533)	NK cell_XCELL	-0.0155993	0.738348	0.852427
MESO (n=87)	CD8_T_ImmuCellAI	-0.113671	0.300277	0.48292		KIRP (n=290)	T cell CD4+ naive_ABIS	0.308641	4.24923e-07	8.58178e-06		PAAD (n=178)	Macrophage_EPIC	0.0456869	0.554119	0.720155														KIRC (n=533)	NK_ImmuCellAI	0.124779	0.00731082	0.0301957
MESO (n=87)	CD8_TIDE	0.00142976	0.989639	0.99474		KIRP (n=290)	T cell CD4+ naive_CIBERSORT	NA	NA	NA		PAAD (n=178)	Macrophage_ImmuCellAI	0.0131633	0.86472	0.931081														KIRC (n=533)	NKT_ImmuCellAI	0.0236003	0.613268	0.756411
MESO (n=87)	CTL_TIDE	-0.162316	0.137759	0.284265		KIRP (n=290)	T cell CD4+ naive_CIBERSORT-ABS	NA	NA	NA		PAAD (n=178)	Macrophage_TIMER	0.194343	0.0111013	0.0428951														KIRC (n=533)	Plasmacytoid dendritic cell_ABIS	0.328774	4.41415e-13	3.3989e-11
MESO (n=87)	CTL.flag_TIDE	NA	NA	NA		KIRP (n=290)	T cell CD4+ naive_XCELL	-0.0932402	0.135269	0.284341		PAAD (n=178)	Macrophage_XCELL	0.0359919	0.64124	0.785192														KIRC (n=533)	Plasmacytoid dendritic cell_XCELL	-0.202961	1.12463e-05	0.000127616
MESO (n=87)	Cytotoxic_ImmuCellAI	-0.167205	0.126135	0.266222		KIRP (n=290)	T cell CD4+ Th1_XCELL	-0.265605	1.53611e-05	0.000181861		PAAD (n=178)	Macrophage/Monocyte_MCPCOUNTER	0.211048	0.00573412	0.0264652														KIRC (n=533)	T cell NK_XCELL	-0.376377	5.81497e-17	1.09522e-14
MESO (n=87)	Exhausted_ImmuCellAI	-0.0485695	0.65891	0.788266		KIRP (n=290)	T cell CD4+ Th2_XCELL	0.129136	0.038187	0.112379		PCPG (n=179)	Macrophage M0_CIBERSORT	-0.040403	0.606378	0.759276														KIRP (n=290)	DC_ImmuCellAI	0.0623064	0.318814	0.501724
MESO (n=87)	T cell CD8+ central memory_XCELL	-0.220868	0.0422233	0.120638		KIRP (n=290)	T cell CD4+_CONSENSUS_TME	0.0849294	0.173829	0.341514		PCPG (n=179)	Macrophage M0_CIBERSORT-ABS	-0.0383357	0.624935	0.773116														KIRP (n=290)	Myeloid dendritic cell activated_CIBERSORT	0.138541	0.0260658	0.080744
MESO (n=87)	T cell CD8+ effector memory_XCELL	-0.0280828	0.798625	0.88491		KIRP (n=290)	T cell CD4+_EPIC	0.242522	8.30305e-05	0.000777467		PCPG (n=179)	Macrophage M1_CIBERSORT	-0.0333136	0.670993	0.800525														KIRP (n=290)	Myeloid dendritic cell activated_CIBERSORT-ABS	0.138354	0.0262702	0.081144
MESO (n=87)	T cell CD8+ memory_ABIS	-0.0605019	0.582289	0.730201		KIRP (n=290)	T cell CD4+_TIMER	-0.138634	0.0259649	0.0857176		PCPG (n=179)	Macrophage M1_CIBERSORT-ABS	-0.0221272	0.777865	0.873733														KIRP (n=290)	Myeloid dendritic cell activated_XCELL	-0.203487	0.00101233	0.00565439
MESO (n=87)	T cell CD8+ naive_ABIS	0.181658	0.0961364	0.216099		KIRP (n=290)	Th1_ImmuCellAI	-0.110977	0.0751751	0.187938		PCPG (n=179)	Macrophage M1_QUANTISEQ	-0.0192015	0.806615	0.889376														KIRP (n=290)	Myeloid dendritic cell resting_CIBERSORT	0.0153504	0.806161	0.880797
MESO (n=87)	T cell CD8+ naive_XCELL	0.201086	0.064984	0.164037		KIRP (n=290)	Th17_ImmuCellAI	0.0831937	0.182824	0.353963		PCPG (n=179)	Macrophage M1_XCELL	-0.0347836	0.657374	0.794143														KIRP (n=290)	Myeloid dendritic cell resting_CIBERSORT-ABS	0.0163486	0.79383	0.872968
MESO (n=87)	T cell CD8+_CIBERSORT	-0.0102658	0.925708	0.950068		KIRP (n=290)	Th2_ImmuCellAI	-0.127766	0.0402989	0.116269		PCPG (n=179)	Macrophage M2_CIBERSORT	0.0111732	0.886736	0.941749														KIRP (n=290)	Myeloid dendritic cell_ABIS	0.162284	0.00901867	0.0353532
MESO (n=87)	T cell CD8+_CIBERSORT-ABS	0.0234425	0.831359	0.894434		KIRP (n=290)	Tr1_ImmuCellAI	0.150556	0.0155054	0.0568348		PCPG (n=179)	Macrophage M2_CIBERSORT-ABS	0.0439726	0.574924	0.737382														KIRP (n=290)	Myeloid dendritic cell_CONSENSUS_TME	-0.141657	0.0228582	0.0726645
MESO (n=87)	T cell CD8+_CONSENSUS_TME	-0.132559	0.226517	0.416705		LAML (n=151)	CD4_naive_ImmuCellAI	NA	NA	NA		PCPG (n=179)	Macrophage M2_CONSENSUS_TME	-0.0342739	0.662084	0.795827														KIRP (n=290)	Myeloid dendritic cell_MCPCOUNTER	0.0587165	0.347547	0.529923
MESO (n=87)	T cell CD8+_EPIC	-0.381084	0.000320446	0.00238046		LAML (n=151)	CD4_T_ImmuCellAI	NA	NA	NA		PCPG (n=179)	Macrophage M2_QUANTISEQ	-0.0579727	0.459522	0.649055														KIRP (n=290)	Myeloid dendritic cell_QUANTISEQ	0.22956	0.000199886	0.00138467
MESO (n=87)	T cell CD8+_MCPCOUNTER	0.0431153	0.695206	0.817889		LAML (n=151)	Central_memory_ImmuCellAI	NA	NA	NA		PCPG (n=179)	Macrophage M2_TIDE	0.169172	0.0298391	0.0849176														KIRP (n=290)	Myeloid dendritic cell_TIMER	0.229522	0.000200378	0.00138467
MESO (n=87)	T cell CD8+_QUANTISEQ	-0.0206099	0.851488	0.903187		LAML (n=151)	T cell CD4+ (non-regulatory)_QUANTISEQ	NA	NA	NA		PCPG (n=179)	Macrophage M2_XCELL	-0.266082	0.000551544	0.00371132														KIRP (n=290)	Myeloid dendritic cell_XCELL	-0.245765	6.61368e-05	0.000556996
MESO (n=87)	T cell CD8+_TIMER	0.00525193	0.961952	0.974445		LAML (n=151)	T cell CD4+ (non-regulatory)_XCELL	NA	NA	NA		PCPG (n=179)	Macrophage_CONSENSUS_TME	-0.00924304	0.906203	0.950827														KIRP (n=290)	NK cell activated_CIBERSORT	0.0530119	0.396461	0.573671
MESO (n=87)	T cell CD8+_XCELL	-0.11552	0.29243	0.476191		LAML (n=151)	T cell CD4+ central memory_XCELL	NA	NA	NA		PCPG (n=179)	Macrophage_EPIC	0.0726742	0.35359	0.54632														KIRP (n=290)	NK cell activated_CIBERSORT-ABS	0.0772308	0.216335	0.391733
OV (n=422)	CD8_naive_ImmuCellAI	0.0195476	0.758421	0.859578		LAML (n=151)	T cell CD4+ effector memory_XCELL	NA	NA	NA		PCPG (n=179)	Macrophage_ImmuCellAI	-0.102181	0.191561	0.361057														KIRP (n=290)	NK cell resting_CIBERSORT	-0.0676021	0.279335	0.459028
OV (n=422)	CD8_T_ImmuCellAI	0.110635	0.0808309	0.191636		LAML (n=151)	T cell CD4+ memory activated_CIBERSORT	NA	NA	NA		PCPG (n=179)	Macrophage_TIMER	0.105994	0.175422	0.338616														KIRP (n=290)	NK cell resting_CIBERSORT-ABS	-0.063335	0.310874	0.496478
OV (n=422)	CD8_TIDE	0.0331845	0.601526	0.744746		LAML (n=151)	T cell CD4+ memory activated_CIBERSORT-ABS	NA	NA	NA		PCPG (n=179)	Macrophage_XCELL	-0.0715112	0.361367	0.553583														KIRP (n=290)	NK cell_ABIS	0.252689	4.02738e-05	0.000367925
OV (n=422)	CTL_TIDE	-0.0742648	0.242017	0.430745		LAML (n=151)	T cell CD4+ memory resting_CIBERSORT	NA	NA	NA		PCPG (n=179)	Macrophage/Monocyte_MCPCOUNTER	0.197158	0.0111409	0.0428951														KIRP (n=290)	NK cell_CONSENSUS_TME	0.00244659	0.968805	0.98269
OV (n=422)	CTL.flag_TIDE	-0.0784021	0.216706	0.405658		LAML (n=151)	T cell CD4+ memory resting_CIBERSORT-ABS	NA	NA	NA		PRAD (n=497)	Macrophage M0_CIBERSORT	0.0135874	0.782568	0.876282														KIRP (n=290)	NK cell_EPIC	-0.314042	2.59562e-07	4.66347e-06
OV (n=422)	Cytotoxic_ImmuCellAI	0.0589343	0.353423	0.535281		LAML (n=151)	T cell CD4+ memory_ABIS	NA	NA	NA		PRAD (n=497)	Macrophage M0_CIBERSORT-ABS	0.015371	0.754885	0.857283														KIRP (n=290)	NK cell_MCPCOUNTER	-0.0410997	0.511032	0.673463
OV (n=422)	Exhausted_ImmuCellAI	0.106426	0.0931353	0.211179		LAML (n=151)	T cell CD4+ memory_XCELL	NA	NA	NA		PRAD (n=497)	Macrophage M1_CIBERSORT	0.0875929	0.0746761	0.175026														KIRP (n=290)	NK cell_QUANTISEQ	-0.036866	0.555539	0.708138
OV (n=422)	T cell CD8+ central memory_XCELL	-0.102209	0.106921	0.234924		LAML (n=151)	T cell CD4+ naive_ABIS	NA	NA	NA		PRAD (n=497)	Macrophage M1_CIBERSORT-ABS	0.0632739	0.198308	0.368944														KIRP (n=290)	NK cell_XCELL	-0.026908	0.66706	0.797219
OV (n=422)	T cell CD8+ effector memory_XCELL	-0.0220131	0.729076	0.837525		LAML (n=151)	T cell CD4+ naive_CIBERSORT	NA	NA	NA		PRAD (n=497)	Macrophage M1_QUANTISEQ	0.0909421	0.0641869	0.155605														KIRP (n=290)	NK_ImmuCellAI	0.0758534	0.224664	0.404995
OV (n=422)	T cell CD8+ memory_ABIS	-0.0527345	0.406423	0.588145		LAML (n=151)	T cell CD4+ naive_CIBERSORT-ABS	NA	NA	NA		PRAD (n=497)	Macrophage M1_XCELL	-0.297287	6.48527e-10	1.66764e-08														KIRP (n=290)	NKT_ImmuCellAI	-0.0850406	0.173264	0.33413
OV (n=422)	T cell CD8+ naive_ABIS	0.107665	0.0893684	0.206226		LAML (n=151)	T cell CD4+ naive_XCELL	NA	NA	NA		PRAD (n=497)	Macrophage M2_CIBERSORT	-0.109094	0.0262598	0.0765468														KIRP (n=290)	Plasmacytoid dendritic cell_ABIS	0.3703	8.32381e-10	3.41396e-08
OV (n=422)	T cell CD8+ naive_XCELL	0.133916	0.0343163	0.104967		LAML (n=151)	T cell CD4+ Th1_XCELL	NA	NA	NA		PRAD (n=497)	Macrophage M2_CIBERSORT-ABS	-0.0551251	0.262522	0.451112														KIRP (n=290)	Plasmacytoid dendritic cell_XCELL	-0.325655	8.69917e-08	1.95369e-06
OV (n=422)	T cell CD8+_CIBERSORT	-0.0242791	0.702447	0.825164		LAML (n=151)	T cell CD4+ Th2_XCELL	NA	NA	NA		PRAD (n=497)	Macrophage M2_CONSENSUS_TME	-0.0815687	0.0970284	0.207301														KIRP (n=290)	T cell NK_XCELL	-0.18565	0.00275735	0.0132059
OV (n=422)	T cell CD8+_CIBERSORT-ABS	-0.0363669	0.567106	0.723689		LAML (n=151)	T cell CD4+_CONSENSUS_TME	NA	NA	NA		PRAD (n=497)	Macrophage M2_QUANTISEQ	0.0848324	0.0843354	0.186354														LAML (n=151)	DC_ImmuCellAI	NA	NA	NA
OV (n=422)	T cell CD8+_CONSENSUS_TME	-0.185275	0.00327924	0.0166091		LAML (n=151)	T cell CD4+_EPIC	NA	NA	NA		PRAD (n=497)	Macrophage M2_TIDE	-0.0495323	0.314115	0.504828														LAML (n=151)	Myeloid dendritic cell activated_CIBERSORT	NA	NA	NA
OV (n=422)	T cell CD8+_EPIC	0.128127	0.0429644	0.122307		LAML (n=151)	T cell CD4+_TIMER	NA	NA	NA		PRAD (n=497)	Macrophage M2_XCELL	-0.105061	0.0323772	0.090355														LAML (n=151)	Myeloid dendritic cell activated_CIBERSORT-ABS	NA	NA	NA
OV (n=422)	T cell CD8+_MCPCOUNTER	0.0753978	0.234888	0.423612		LAML (n=151)	Th1_ImmuCellAI	NA	NA	NA		PRAD (n=497)	Macrophage_CONSENSUS_TME	-0.0479726	0.329615	0.517043														LAML (n=151)	Myeloid dendritic cell activated_XCELL	NA	NA	NA
OV (n=422)	T cell CD8+_QUANTISEQ	-0.0360656	0.570324	0.723689		LAML (n=151)	Th17_ImmuCellAI	NA	NA	NA		PRAD (n=497)	Macrophage_EPIC	-0.239168	8.25493e-07	1.08065e-05														LAML (n=151)	Myeloid dendritic cell resting_CIBERSORT	NA	NA	NA
OV (n=422)	T cell CD8+_TIMER	-0.0605142	0.340645	0.523694		LAML (n=151)	Th2_ImmuCellAI	NA	NA	NA		PRAD (n=497)	Macrophage_ImmuCellAI	0.0371681	0.450159	0.63928														LAML (n=151)	Myeloid dendritic cell resting_CIBERSORT-ABS	NA	NA	NA
OV (n=422)	T cell CD8+_XCELL	-0.0991517	0.117882	0.252822		LAML (n=151)	Tr1_ImmuCellAI	NA	NA	NA		PRAD (n=497)	Macrophage_TIMER	0.142041	0.00373651	0.0188132														LAML (n=151)	Myeloid dendritic cell_ABIS	NA	NA	NA
PAAD (n=178)	CD8_naive_ImmuCellAI	-0.0527314	0.494647	0.666116		LGG (n=515)	CD4_naive_ImmuCellAI	0.189757	3.02687e-05	0.00032466		PRAD (n=497)	Macrophage_XCELL	-0.109009	0.0263782	0.076582														LAML (n=151)	Myeloid dendritic cell_CONSENSUS_TME	NA	NA	NA
PAAD (n=178)	CD8_T_ImmuCellAI	0.0526497	0.495317	0.666116		LGG (n=515)	CD4_T_ImmuCellAI	-0.189654	3.05748e-05	0.00032466		PRAD (n=497)	Macrophage/Monocyte_MCPCOUNTER	0.235638	1.20774e-06	1.55281e-05														LAML (n=151)	Myeloid dendritic cell_MCPCOUNTER	NA	NA	NA
PAAD (n=178)	CD8_TIDE	0.243361	0.00138457	0.0087802		LGG (n=515)	Central_memory_ImmuCellAI	-0.144628	0.00153967	0.00949616		READ (n=165)	Macrophage M0_CIBERSORT	-0.13555	0.205315	0.376149														LAML (n=151)	Myeloid dendritic cell_QUANTISEQ	NA	NA	NA
PAAD (n=178)	CTL_TIDE	0.20544	0.00719729	0.031016		LGG (n=515)	T cell CD4+ (non-regulatory)_QUANTISEQ	-0.0468076	0.307647	0.493625		READ (n=165)	Macrophage M0_CIBERSORT-ABS	-0.0845463	0.430846	0.62291														LAML (n=151)	Myeloid dendritic cell_TIMER	NA	NA	NA
PAAD (n=178)	CTL.flag_TIDE	NA	NA	NA		LGG (n=515)	T cell CD4+ (non-regulatory)_XCELL	0.0317674	0.488834	0.6629		READ (n=165)	Macrophage M1_CIBERSORT	0.188265	0.077259	0.177229														LAML (n=151)	Myeloid dendritic cell_XCELL	NA	NA	NA
PAAD (n=178)	Cytotoxic_ImmuCellAI	0.0417854	0.588485	0.73283		LGG (n=515)	T cell CD4+ central memory_XCELL	-0.201795	8.93417e-06	0.00010955		READ (n=165)	Macrophage M1_CIBERSORT-ABS	0.134222	0.20983	0.382474														LAML (n=151)	NK cell activated_CIBERSORT	NA	NA	NA
PAAD (n=178)	Exhausted_ImmuCellAI	0.191935	0.0121617	0.0458266		LGG (n=515)	T cell CD4+ effector memory_XCELL	0.0553078	0.227936	0.409014		READ (n=165)	Macrophage M1_QUANTISEQ	0.137809	0.197792	0.368939														LAML (n=151)	NK cell activated_CIBERSORT-ABS	NA	NA	NA
PAAD (n=178)	T cell CD8+ central memory_XCELL	0.146117	0.0572642	0.153492		LGG (n=515)	T cell CD4+ memory activated_CIBERSORT	-0.00934423	0.838705	0.925986		READ (n=165)	Macrophage M1_XCELL	-0.0369526	0.730997	0.84617														LAML (n=151)	NK cell resting_CIBERSORT	NA	NA	NA
PAAD (n=178)	T cell CD8+ effector memory_XCELL	-0.0472235	0.540857	0.704288		LGG (n=515)	T cell CD4+ memory activated_CIBERSORT-ABS	-0.0087919	0.84812	0.929949		READ (n=165)	Macrophage M2_CIBERSORT	0.0113939	0.915603	0.952651														LAML (n=151)	NK cell resting_CIBERSORT-ABS	NA	NA	NA
PAAD (n=178)	T cell CD8+ memory_ABIS	0.178106	0.0201419	0.0695161		LGG (n=515)	T cell CD4+ memory resting_CIBERSORT	0.158556	0.000509245	0.00361739		READ (n=165)	Macrophage M2_CIBERSORT-ABS	-0.0108162	0.919868	0.95497														LAML (n=151)	NK cell_ABIS	NA	NA	NA
PAAD (n=178)	T cell CD8+ naive_ABIS	-0.0928932	0.228261	0.417943		LGG (n=515)	T cell CD4+ memory resting_CIBERSORT-ABS	0.231137	3.32296e-07	7.13052e-06		READ (n=165)	Macrophage M2_CONSENSUS_TME	-0.0355734	0.678711	0.804378														LAML (n=151)	NK cell_CONSENSUS_TME	NA	NA	NA
PAAD (n=178)	T cell CD8+ naive_XCELL	0.141097	0.066462	0.167227		LGG (n=515)	T cell CD4+ memory_ABIS	0.177059	0.00010122	0.000922625		READ (n=165)	Macrophage M2_QUANTISEQ	-0.0984429	0.358717	0.550696														LAML (n=151)	NK cell_EPIC	NA	NA	NA
PAAD (n=178)	T cell CD8+_CIBERSORT	0.0322969	0.675872	0.802405		LGG (n=515)	T cell CD4+ memory_XCELL	0.0589631	0.198613	0.372626		READ (n=165)	Macrophage M2_TIDE	0.300294	0.000345543	0.00256485														LAML (n=151)	NK cell_MCPCOUNTER	NA	NA	NA
PAAD (n=178)	T cell CD8+_CIBERSORT-ABS	0.16988	0.0267773	0.086301		LGG (n=515)	T cell CD4+ naive_ABIS	0.0709706	0.121645	0.262671		READ (n=165)	Macrophage M2_XCELL	-0.0622483	0.562245	0.725478														LAML (n=151)	NK cell_QUANTISEQ	NA	NA	NA
PAAD (n=178)	T cell CD8+_CONSENSUS_TME	0.0794035	0.303347	0.484858		LGG (n=515)	T cell CD4+ naive_CIBERSORT	-0.0424926	0.354427	0.539232		READ (n=165)	Macrophage_CONSENSUS_TME	0.0443283	0.605675	0.759276														LAML (n=151)	NK cell_XCELL	NA	NA	NA
PAAD (n=178)	T cell CD8+_EPIC	0.0635143	0.410595	0.589805		LGG (n=515)	T cell CD4+ naive_CIBERSORT-ABS	-0.0356115	0.437765	0.617668		READ (n=165)	Macrophage_EPIC	-0.0796677	0.458003	0.649055														LAML (n=151)	NK_ImmuCellAI	NA	NA	NA
PAAD (n=178)	T cell CD8+_MCPCOUNTER	0.243594	0.00136953	0.00875598		LGG (n=515)	T cell CD4+ naive_XCELL	-0.0202264	0.659476	0.802587		READ (n=165)	Macrophage_ImmuCellAI	0.00525233	0.951248	0.980973														LAML (n=151)	NKT_ImmuCellAI	NA	NA	NA
PAAD (n=178)	T cell CD8+_QUANTISEQ	0.212702	0.0053565	0.0242988		LGG (n=515)	T cell CD4+ Th1_XCELL	-0.119181	0.00917612	0.0385772		READ (n=165)	Macrophage_TIMER	0.254699	0.0160083	0.0541125														LAML (n=151)	Plasmacytoid dendritic cell_ABIS	NA	NA	NA
PAAD (n=178)	T cell CD8+_TIMER	0.386924	1.86708e-07	4.16093e-06		LGG (n=515)	T cell CD4+ Th2_XCELL	0.34253	1.4111e-14	2.07633e-12		READ (n=165)	Macrophage_XCELL	0.0277513	0.796288	0.882889														LAML (n=151)	Plasmacytoid dendritic cell_XCELL	NA	NA	NA
PAAD (n=178)	T cell CD8+_XCELL	0.0999079	0.194881	0.373482		LGG (n=515)	T cell CD4+_CONSENSUS_TME	0.283379	2.92882e-10	1.58773e-08		READ (n=165)	Macrophage/Monocyte_MCPCOUNTER	0.0344019	0.748927	0.853208														LAML (n=151)	T cell NK_XCELL	NA	NA	NA
PCPG (n=179)	CD8_naive_ImmuCellAI	-0.246409	0.00142045	0.00886364		LGG (n=515)	T cell CD4+_EPIC	-0.299188	2.54707e-11	1.63968e-09		SARC (n=259)	Macrophage M0_CIBERSORT	0.175977	0.00594916	0.026927														LGG (n=515)	DC_ImmuCellAI	-0.00212274	0.963119	0.979474
PCPG (n=179)	CD8_T_ImmuCellAI	-0.140796	0.0712613	0.174974		LGG (n=515)	T cell CD4+_TIMER	0.308577	5.55549e-12	4.08725e-10		SARC (n=259)	Macrophage M0_CIBERSORT-ABS	0.153879	0.0163647	0.054549														LGG (n=515)	Myeloid dendritic cell activated_CIBERSORT	0.0965876	0.0349529	0.0994174
PCPG (n=179)	CD8_TIDE	-0.0779879	0.319408	0.501284		LGG (n=515)	Th1_ImmuCellAI	-0.27172	1.61182e-09	7.21816e-08		SARC (n=259)	Macrophage M1_CIBERSORT	-0.106172	0.0986978	0.209624														LGG (n=515)	Myeloid dendritic cell activated_CIBERSORT-ABS	0.0996611	0.0295297	0.0876601
PCPG (n=179)	CTL_TIDE	-0.0680877	0.384868	0.566409		LGG (n=515)	Th17_ImmuCellAI	0.0523837	0.253512	0.436651		SARC (n=259)	Macrophage M1_CIBERSORT-ABS	-0.142349	0.0264954	0.0766133														LGG (n=515)	Myeloid dendritic cell activated_XCELL	0.284342	2.53477e-10	1.18803e-08
PCPG (n=179)	CTL.flag_TIDE	-0.0488081	0.533576	0.697135		LGG (n=515)	Th2_ImmuCellAI	-0.294557	5.29176e-11	3.20618e-09		SARC (n=259)	Macrophage M1_QUANTISEQ	-0.299255	2.03239e-06	2.43887e-05														LGG (n=515)	Myeloid dendritic cell resting_CIBERSORT	0.0311303	0.497597	0.661409
PCPG (n=179)	Cytotoxic_ImmuCellAI	-0.214236	0.00572476	0.025811		LGG (n=515)	Tr1_ImmuCellAI	0.063702	0.164822	0.328661		SARC (n=259)	Macrophage M1_XCELL	-0.0631245	0.327127	0.515386														LGG (n=515)	Myeloid dendritic cell resting_CIBERSORT-ABS	0.0354302	0.440103	0.613752
PCPG (n=179)	Exhausted_ImmuCellAI	-0.146275	0.0608275	0.159213		LIHC (n=371)	CD4_naive_ImmuCellAI	0.0866455	0.108153	0.243581		SARC (n=259)	Macrophage M2_CIBERSORT	0.0778257	0.226755	0.404117														LGG (n=515)	Myeloid dendritic cell_ABIS	0.0150072	0.743728	0.852427
PCPG (n=179)	T cell CD8+ central memory_XCELL	-0.16856	0.0304457	0.0961444		LIHC (n=371)	CD4_T_ImmuCellAI	0.161207	0.00267254	0.0149604		SARC (n=259)	Macrophage M2_CIBERSORT-ABS	-0.0875936	0.173506	0.335817														LGG (n=515)	Myeloid dendritic cell_CONSENSUS_TME	0.236335	1.76756e-07	3.40255e-06
PCPG (n=179)	T cell CD8+ effector memory_XCELL	-0.0366874	0.639904	0.769068		LIHC (n=371)	Central_memory_ImmuCellAI	-0.00810416	0.880777	0.941079		SARC (n=259)	Macrophage M2_CONSENSUS_TME	-0.17545	0.00610297	0.0272928														LGG (n=515)	Myeloid dendritic cell_MCPCOUNTER	0.225842	6.22647e-07	1.03264e-05
PCPG (n=179)	T cell CD8+ memory_ABIS	-0.0826132	0.291461	0.476191		LIHC (n=371)	T cell CD4+ (non-regulatory)_QUANTISEQ	-0.0118647	0.826195	0.917994		SARC (n=259)	Macrophage M2_QUANTISEQ	0.0395514	0.539475	0.715326														LGG (n=515)	Myeloid dendritic cell_QUANTISEQ	0.252525	2.24939e-08	5.511e-07
PCPG (n=179)	T cell CD8+ naive_ABIS	-0.0122217	0.876188	0.919821		LIHC (n=371)	T cell CD4+ (non-regulatory)_XCELL	-0.0272017	0.614607	0.762705		SARC (n=259)	Macrophage M2_TIDE	0.00817591	0.899103	0.9501														LGG (n=515)	Myeloid dendritic cell_TIMER	0.457892	4.2596e-26	2.29592e-23
PCPG (n=179)	T cell CD8+ naive_XCELL	-0.0518345	0.508478	0.673366		LIHC (n=371)	T cell CD4+ central memory_XCELL	0.078323	0.146575	0.305612		SARC (n=259)	Macrophage M2_XCELL	-0.263246	3.23908e-05	0.000302875														LGG (n=515)	Myeloid dendritic cell_XCELL	-0.0963213	0.0354604	0.100595
PCPG (n=179)	T cell CD8+_CIBERSORT	-0.145066	0.0630152	0.162734		LIHC (n=371)	T cell CD4+ effector memory_XCELL	-0.0176117	0.744455	0.862529		SARC (n=259)	Macrophage_CONSENSUS_TME	-0.158064	0.0136326	0.0490773														LGG (n=515)	NK cell activated_CIBERSORT	-0.159113	0.000486263	0.00306545
PCPG (n=179)	T cell CD8+_CIBERSORT-ABS	-0.082844	0.29011	0.476191		LIHC (n=371)	T cell CD4+ memory activated_CIBERSORT	-0.165455	0.00204708	0.0119124		SARC (n=259)	Macrophage_EPIC	-0.147063	0.0218394	0.0674866														LGG (n=515)	NK cell activated_CIBERSORT-ABS	-0.0255572	0.577661	0.728326
PCPG (n=179)	T cell CD8+_CONSENSUS_TME	-0.0743739	0.342415	0.523694		LIHC (n=371)	T cell CD4+ memory activated_CIBERSORT-ABS	-0.165069	0.00209776	0.0121388		SARC (n=259)	Macrophage_ImmuCellAI	-0.0454057	0.48111	0.668725														LGG (n=515)	NK cell resting_CIBERSORT	0.059924	0.191383	0.361314
PCPG (n=179)	T cell CD8+_EPIC	-0.121918	0.118763	0.253794		LIHC (n=371)	T cell CD4+ memory resting_CIBERSORT	0.0826434	0.125502	0.268188		SARC (n=259)	Macrophage_TIMER	0.208746	0.00106267	0.00665324														LGG (n=515)	NK cell resting_CIBERSORT-ABS	0.0848597	0.0640483	0.162457
PCPG (n=179)	T cell CD8+_MCPCOUNTER	0.0110793	0.887681	0.926329		LIHC (n=371)	T cell CD4+ memory resting_CIBERSORT-ABS	0.091277	0.0904977	0.217787		SARC (n=259)	Macrophage_XCELL	-0.0253029	0.694716	0.818651														LGG (n=515)	NK cell_ABIS	-0.204354	6.82729e-06	8.65861e-05
PCPG (n=179)	T cell CD8+_QUANTISEQ	-0.23082	0.00285641	0.014953		LIHC (n=371)	T cell CD4+ memory_ABIS	0.00562598	0.917074	0.960802		SARC (n=259)	Macrophage/Monocyte_MCPCOUNTER	-0.0572147	0.374531	0.571319														LGG (n=515)	NK cell_CONSENSUS_TME	0.0914075	0.046009	0.124931
PCPG (n=179)	T cell CD8+_TIMER	0.124709	0.110495	0.241418		LIHC (n=371)	T cell CD4+ memory_XCELL	-0.00501447	0.926061	0.966406		SKCM (n=470)	Macrophage M0_CIBERSORT	-0.0827572	0.0774983	0.177229														LGG (n=515)	NK cell_EPIC	0.200885	9.82307e-06	0.000117659
PCPG (n=179)	T cell CD8+_XCELL	0.0275783	0.725121	0.83421		LIHC (n=371)	T cell CD4+ naive_ABIS	0.0727368	0.177687	0.346625		SKCM (n=470)	Macrophage M0_CIBERSORT-ABS	-0.0242935	0.604862	0.759276														LGG (n=515)	NK cell_MCPCOUNTER	-0.263703	4.9727e-09	1.52438e-07
PRAD (n=497)	CD8_naive_ImmuCellAI	0.229219	2.37661e-06	3.56492e-05		LIHC (n=371)	T cell CD4+ naive_CIBERSORT	0.032621	0.54593	0.710579		SKCM (n=470)	Macrophage M1_CIBERSORT	0.04415	0.346881	0.538263														LGG (n=515)	NK cell_QUANTISEQ	-0.0723149	0.114726	0.252397
PRAD (n=497)	CD8_T_ImmuCellAI	0.190136	9.7278e-05	0.000872148		LIHC (n=371)	T cell CD4+ naive_CIBERSORT-ABS	0.0325557	0.546735	0.710579		SKCM (n=470)	Macrophage M1_CIBERSORT-ABS	0.0706839	0.131776	0.267263														LGG (n=515)	NK cell_XCELL	0.0126692	0.782559	0.870114
PRAD (n=497)	CD8_TIDE	0.0907157	0.0648555	0.164037		LIHC (n=371)	T cell CD4+ naive_XCELL	-0.0281512	0.602303	0.751636		SKCM (n=470)	Macrophage M1_QUANTISEQ	0.0316288	0.500488	0.687694														LGG (n=515)	NK_ImmuCellAI	-0.0310863	0.498204	0.661409
PRAD (n=497)	CTL_TIDE	0.0241555	0.623658	0.758898		LIHC (n=371)	T cell CD4+ Th1_XCELL	-0.135407	0.0118174	0.0468149		SKCM (n=470)	Macrophage M1_XCELL	-0.0902347	0.0541634	0.136355														LGG (n=515)	NKT_ImmuCellAI	0.110977	0.0153126	0.0534207
PRAD (n=497)	CTL.flag_TIDE	NA	NA	NA		LIHC (n=371)	T cell CD4+ Th2_XCELL	-0.03272	0.544712	0.710194		SKCM (n=470)	Macrophage M2_CIBERSORT	0.206388	8.86884e-06	9.12223e-05														LGG (n=515)	Plasmacytoid dendritic cell_ABIS	0.0906265	0.047907	0.129433
PRAD (n=497)	Cytotoxic_ImmuCellAI	0.260211	7.53882e-08	1.7819e-06		LIHC (n=371)	T cell CD4+_CONSENSUS_TME	0.0888017	0.0996223	0.233738		SKCM (n=470)	Macrophage M2_CIBERSORT-ABS	0.278222	1.4974e-09	3.59376e-08														LGG (n=515)	Plasmacytoid dendritic cell_XCELL	0.0423079	0.356524	0.538454
PRAD (n=497)	Exhausted_ImmuCellAI	0.169912	0.000508483	0.00360561		LIHC (n=371)	T cell CD4+_EPIC	0.180867	0.000737772	0.00498005		SKCM (n=470)	Macrophage M2_CONSENSUS_TME	-0.0459211	0.327861	0.515415														LGG (n=515)	T cell NK_XCELL	0.170858	0.000177249	0.00128085
PRAD (n=497)	T cell CD8+ central memory_XCELL	-0.00948507	0.847235	0.902792		LIHC (n=371)	T cell CD4+_TIMER	0.0435614	0.419918	0.605411		SKCM (n=470)	Macrophage M2_QUANTISEQ	-0.0451712	0.335831	0.524508														LIHC (n=371)	DC_ImmuCellAI	-0.0970486	0.0718121	0.175541
PRAD (n=497)	T cell CD8+ effector memory_XCELL	0.0326731	0.506837	0.673366		LIHC (n=371)	Th1_ImmuCellAI	0.13768	0.0104609	0.0426584		SKCM (n=470)	Macrophage M2_TIDE	0.0345834	0.461309	0.649986														LIHC (n=371)	Myeloid dendritic cell activated_CIBERSORT	-0.0226574	0.674947	0.801526
PRAD (n=497)	T cell CD8+ memory_ABIS	-0.00292072	0.952697	0.966325		LIHC (n=371)	Th17_ImmuCellAI	0.105043	0.0512476	0.141588		SKCM (n=470)	Macrophage M2_XCELL	-0.198145	2.02663e-05	0.000199887														LIHC (n=371)	Myeloid dendritic cell activated_CIBERSORT-ABS	-0.0234185	0.664681	0.797025
PRAD (n=497)	T cell CD8+ naive_ABIS	0.0563195	0.252307	0.443242		LIHC (n=371)	Th2_ImmuCellAI	0.10889	0.0432575	0.124109		SKCM (n=470)	Macrophage_CONSENSUS_TME	0.00939313	0.841452	0.909678														LIHC (n=371)	Myeloid dendritic cell activated_XCELL	-0.0250839	0.642437	0.779018
PRAD (n=497)	T cell CD8+ naive_XCELL	-0.140558	0.00411774	0.0195844		LIHC (n=371)	Tr1_ImmuCellAI	0.14853	0.00570697	0.026719		SKCM (n=470)	Macrophage_EPIC	0.0368723	0.432171	0.623573														LIHC (n=371)	Myeloid dendritic cell resting_CIBERSORT	0.0502786	0.35181	0.533405
PRAD (n=497)	T cell CD8+_CIBERSORT	-0.0924638	0.0598385	0.15847		LUAD (n=516)	CD4_naive_ImmuCellAI	-0.0352003	0.435491	0.617668		SKCM (n=470)	Macrophage_ImmuCellAI	0.0904507	0.0535877	0.135379														LIHC (n=371)	Myeloid dendritic cell resting_CIBERSORT-ABS	0.0576293	0.285783	0.466072
PRAD (n=497)	T cell CD8+_CIBERSORT-ABS	-0.0502941	0.306721	0.48825		LUAD (n=516)	CD4_T_ImmuCellAI	0.111683	0.0130929	0.0495797		SKCM (n=470)	Macrophage_TIMER	0.295092	1.29443e-10	4.43803e-09														LIHC (n=371)	Myeloid dendritic cell_ABIS	0.0479259	0.37483	0.555036
PRAD (n=497)	T cell CD8+_CONSENSUS_TME	-0.0133477	0.78631	0.878684		LUAD (n=516)	Central_memory_ImmuCellAI	-0.0653185	0.147569	0.307063		SKCM (n=470)	Macrophage_XCELL	-0.106132	0.0234185	0.0702957														LIHC (n=371)	Myeloid dendritic cell_CONSENSUS_TME	0.0300233	0.578376	0.728375
PRAD (n=497)	T cell CD8+_EPIC	0.236097	1.14982e-06	1.9497e-05		LUAD (n=516)	T cell CD4+ (non-regulatory)_QUANTISEQ	-0.0170904	0.705035	0.839521		SKCM (n=470)	Macrophage/Monocyte_MCPCOUNTER	0.180967	0.000101939	0.000884289														LIHC (n=371)	Myeloid dendritic cell_MCPCOUNTER	0.0552635	0.306057	0.491698
PRAD (n=497)	T cell CD8+_MCPCOUNTER	0.0989909	0.0438557	0.123493		LUAD (n=516)	T cell CD4+ (non-regulatory)_XCELL	-0.00903626	0.841377	0.927857		SKCM-Primary (n=103)	Macrophage M0_CIBERSORT	0.0124903	0.900843	0.9501														LIHC (n=371)	Myeloid dendritic cell_QUANTISEQ	-0.0633778	0.240356	0.421993
PRAD (n=497)	T cell CD8+_QUANTISEQ	0.0280799	0.568395	0.723689		LUAD (n=516)	T cell CD4+ central memory_XCELL	-0.119377	0.00796943	0.034958		SKCM-Primary (n=103)	Macrophage M0_CIBERSORT-ABS	0.08647	0.387499	0.586281														LIHC (n=371)	Myeloid dendritic cell_TIMER	0.0037112	0.945242	0.970449
PRAD (n=497)	T cell CD8+_TIMER	0.338589	1.36866e-12	1.33444e-10		LUAD (n=516)	T cell CD4+ effector memory_XCELL	-0.0725996	0.107397	0.243118		SKCM-Primary (n=103)	Macrophage M1_CIBERSORT	0.118085	0.237191	0.41653														LIHC (n=371)	Myeloid dendritic cell_XCELL	-0.087081	0.106385	0.237945
PRAD (n=497)	T cell CD8+_XCELL	-0.0936347	0.0566605	0.152397		LUAD (n=516)	T cell CD4+ memory activated_CIBERSORT	-0.0718497	0.111086	0.247658		SKCM-Primary (n=103)	Macrophage M1_CIBERSORT-ABS	0.193802	0.05097	0.130136														LIHC (n=371)	NK cell activated_CIBERSORT	-0.0223523	0.679079	0.805332
READ (n=165)	CD8_naive_ImmuCellAI	-0.0160726	0.851579	0.903187		LUAD (n=516)	T cell CD4+ memory activated_CIBERSORT-ABS	-0.0805799	0.0738517	0.18553		SKCM-Primary (n=103)	Macrophage M1_QUANTISEQ	0.145737	0.143866	0.28379														LIHC (n=371)	NK cell activated_CIBERSORT-ABS	0.00478206	0.929479	0.962515
READ (n=165)	CD8_T_ImmuCellAI	-0.0537974	0.530868	0.69476		LUAD (n=516)	T cell CD4+ memory resting_CIBERSORT	0.091714	0.0418002	0.120263		SKCM-Primary (n=103)	Macrophage M1_XCELL	-0.198546	0.0454498	0.11943														LIHC (n=371)	NK cell resting_CIBERSORT	0.0160432	0.766523	0.860084
READ (n=165)	CD8_TIDE	-0.0273638	0.750039	0.852814		LUAD (n=516)	T cell CD4+ memory resting_CIBERSORT-ABS	0.0269529	0.55048	0.712304		SKCM-Primary (n=103)	Macrophage M2_CIBERSORT	0.0448804	0.654219	0.792908														LIHC (n=371)	NK cell resting_CIBERSORT-ABS	0.0214953	0.690738	0.811128
READ (n=165)	CTL_TIDE	0.14519	0.089301	0.206226		LUAD (n=516)	T cell CD4+ memory_ABIS	-0.0637688	0.157438	0.319214		SKCM-Primary (n=103)	Macrophage M2_CIBERSORT-ABS	0.290587	0.00304831	0.0159042														LIHC (n=371)	NK cell_ABIS	-0.0566625	0.293956	0.477236
READ (n=165)	CTL.flag_TIDE	0.150676	0.077727	0.186117		LUAD (n=516)	T cell CD4+ memory_XCELL	-0.0239522	0.595729	0.746473		SKCM-Primary (n=103)	Macrophage M2_CONSENSUS_TME	-0.0339953	0.734457	0.847448														LIHC (n=371)	NK cell_CONSENSUS_TME	-0.0322978	0.549917	0.707663
READ (n=165)	Cytotoxic_ImmuCellAI	-0.0129536	0.880139	0.920253		LUAD (n=516)	T cell CD4+ naive_ABIS	0.100895	0.0250733	0.0830401		SKCM-Primary (n=103)	Macrophage M2_QUANTISEQ	-0.245269	0.0129681	0.0471566														LIHC (n=371)	NK cell_EPIC	-0.114276	0.0338519	0.0973275
READ (n=165)	Exhausted_ImmuCellAI	-0.101388	0.236709	0.42457		LUAD (n=516)	T cell CD4+ naive_CIBERSORT	-0.0534283	0.236359	0.419133		SKCM-Primary (n=103)	Macrophage M2_TIDE	-0.106307	0.287586	0.479176														LIHC (n=371)	NK cell_MCPCOUNTER	-0.114215	0.0339473	0.0973275
READ (n=165)	T cell CD8+ central memory_XCELL	-0.0280262	0.794315	0.88409		LUAD (n=516)	T cell CD4+ naive_CIBERSORT-ABS	-0.0534283	0.236359	0.419133		SKCM-Primary (n=103)	Macrophage M2_XCELL	-0.26317	0.00753082	0.0319878														LIHC (n=371)	NK cell_QUANTISEQ	0.0274257	0.611694	0.755781
READ (n=165)	T cell CD8+ effector memory_XCELL	-0.0988238	0.356852	0.536309		LUAD (n=516)	T cell CD4+ naive_XCELL	-0.247714	2.50001e-08	7.15282e-07		SKCM-Primary (n=103)	Macrophage_CONSENSUS_TME	0.0480976	0.63119	0.779081														LIHC (n=371)	NK cell_XCELL	0.116152	0.0310127	0.0913435
READ (n=165)	T cell CD8+ memory_ABIS	-0.042766	0.618452	0.756102		LUAD (n=516)	T cell CD4+ Th1_XCELL	-0.120638	0.00732718	0.0323905		SKCM-Primary (n=103)	Macrophage_EPIC	0.0034971	0.972172	0.990899														LIHC (n=371)	NK_ImmuCellAI	-0.0509109	0.345779	0.528901
READ (n=165)	T cell CD8+ naive_ABIS	0.0261786	0.760531	0.859731		LUAD (n=516)	T cell CD4+ Th2_XCELL	0.0204737	0.6502	0.795263		SKCM-Primary (n=103)	Macrophage_ImmuCellAI	0.242849	0.0139183	0.0496099														LIHC (n=371)	NKT_ImmuCellAI	0.0817796	0.129515	0.275379
READ (n=165)	T cell CD8+ naive_XCELL	0.0940447	0.380694	0.563455		LUAD (n=516)	T cell CD4+_CONSENSUS_TME	-0.167132	0.000193189	0.00160471		SKCM-Primary (n=103)	Macrophage_TIMER	0.316456	0.0011938	0.00716279														LIHC (n=371)	Plasmacytoid dendritic cell_ABIS	0.173376	0.00122436	0.00666594
READ (n=165)	T cell CD8+_CIBERSORT	-0.0793135	0.460011	0.641675		LUAD (n=516)	T cell CD4+_EPIC	-0.00540286	0.904753	0.953834		SKCM-Primary (n=103)	Macrophage_XCELL	-0.164981	0.0975061	0.207705														LIHC (n=371)	Plasmacytoid dendritic cell_XCELL	0.023933	0.657776	0.789624
READ (n=165)	T cell CD8+_CIBERSORT-ABS	-0.0271265	0.800778	0.88491		LUAD (n=516)	T cell CD4+_TIMER	-0.167245	0.000191241	0.00160145		SKCM-Primary (n=103)	Macrophage/Monocyte_MCPCOUNTER	0.247205	0.0122493	0.0455494														LIHC (n=371)	T cell NK_XCELL	-0.114089	0.0341456	0.0976365
READ (n=165)	T cell CD8+_CONSENSUS_TME	-0.101013	0.238455	0.426593		LUAD (n=516)	Th1_ImmuCellAI	0.0217198	0.630453	0.776754		SKCM-Metastasis (n=367)	Macrophage M0_CIBERSORT	-0.126832	0.0171193	0.0565408														LUAD (n=516)	DC_ImmuCellAI	-0.134734	0.00272059	0.0130928
READ (n=165)	T cell CD8+_EPIC	-0.0455775	0.671479	0.799146		LUAD (n=516)	Th17_ImmuCellAI	0.1438	0.0013675	0.00853654		SKCM-Metastasis (n=367)	Macrophage M0_CIBERSORT-ABS	-0.0846948	0.112177	0.233059														LUAD (n=516)	Myeloid dendritic cell activated_CIBERSORT	0.128913	0.00414331	0.0186558
READ (n=165)	T cell CD8+_MCPCOUNTER	0.0807463	0.451919	0.633987		LUAD (n=516)	Th2_ImmuCellAI	0.116745	0.00947392	0.0395066		SKCM-Metastasis (n=367)	Macrophage M1_CIBERSORT	0.0120471	0.821552	0.900331														LUAD (n=516)	Myeloid dendritic cell activated_CIBERSORT-ABS	0.142457	0.001518	0.00786733
READ (n=165)	T cell CD8+_QUANTISEQ	-0.110718	0.301638	0.483116		LUAD (n=516)	Tr1_ImmuCellAI	0.132835	0.00312624	0.0171278		SKCM-Metastasis (n=367)	Macrophage M1_CIBERSORT-ABS	-0.00105871	0.984186	0.99647														LUAD (n=516)	Myeloid dendritic cell activated_XCELL	-0.104848	0.0198846	0.0653523
READ (n=165)	T cell CD8+_TIMER	0.123114	0.250385	0.441856		LUSC (n=501)	CD4_naive_ImmuCellAI	0.0275912	0.547751	0.710579		SKCM-Metastasis (n=367)	Macrophage M1_QUANTISEQ	-0.0319768	0.549299	0.720155														LUAD (n=516)	Myeloid dendritic cell resting_CIBERSORT	0.179559	6.0882e-05	0.000522731
READ (n=165)	T cell CD8+_XCELL	-0.145855	0.172615	0.340859		LUSC (n=501)	CD4_T_ImmuCellAI	0.12006	0.00867076	0.0369045		SKCM-Metastasis (n=367)	Macrophage M1_XCELL	-0.136264	0.0103755	0.0408215														LUAD (n=516)	Myeloid dendritic cell resting_CIBERSORT-ABS	0.168954	0.000163908	0.00121022
SARC (n=259)	CD8_naive_ImmuCellAI	-0.0699571	0.277376	0.460327		LUSC (n=501)	Central_memory_ImmuCellAI	0.0160965	0.725848	0.848007		SKCM-Metastasis (n=367)	Macrophage M2_CIBERSORT	0.266151	3.88302e-07	5.70567e-06														LUAD (n=516)	Myeloid dendritic cell_ABIS	0.202033	6.1496e-06	7.98707e-05
SARC (n=259)	CD8_T_ImmuCellAI	0.0433088	0.501614	0.669752		LUSC (n=501)	T cell CD4+ (non-regulatory)_QUANTISEQ	0.0311325	0.497565	0.668178		SKCM-Metastasis (n=367)	Macrophage M2_CIBERSORT-ABS	0.26123	6.4461e-07	8.75697e-06														LUAD (n=516)	Myeloid dendritic cell_CONSENSUS_TME	-0.038306	0.396057	0.573671
SARC (n=259)	CD8_TIDE	-0.0866545	0.17818	0.349198		LUSC (n=501)	T cell CD4+ (non-regulatory)_XCELL	-0.0993181	0.0300969	0.0943495		SKCM-Metastasis (n=367)	Macrophage M2_CONSENSUS_TME	-0.115721	0.0297203	0.0849151														LUAD (n=516)	Myeloid dendritic cell_MCPCOUNTER	0.104935	0.019782	0.065214
SARC (n=259)	CTL_TIDE	-0.191357	0.00274162	0.0144491		LUSC (n=501)	T cell CD4+ central memory_XCELL	-0.103826	0.0233424	0.0780606		SKCM-Metastasis (n=367)	Macrophage M2_QUANTISEQ	-0.0390453	0.464614	0.653135														LUAD (n=516)	Myeloid dendritic cell_QUANTISEQ	0.0580583	0.198123	0.36951
SARC (n=259)	CTL.flag_TIDE	-0.0148228	0.81818	0.894434		LUSC (n=501)	T cell CD4+ effector memory_XCELL	-0.112236	0.0141835	0.052931		SKCM-Metastasis (n=367)	Macrophage M2_TIDE	0.0711497	0.182292	0.347714														LUAD (n=516)	Myeloid dendritic cell_TIMER	0.00414504	0.926856	0.961633
SARC (n=259)	Cytotoxic_ImmuCellAI	-0.146488	0.022367	0.0758531		LUSC (n=501)	T cell CD4+ memory activated_CIBERSORT	-0.053424	0.244194	0.429215		SKCM-Metastasis (n=367)	Macrophage M2_XCELL	-0.218531	3.45155e-05	0.000318604														LUAD (n=516)	Myeloid dendritic cell_XCELL	0.0284436	0.528646	0.688262
SARC (n=259)	Exhausted_ImmuCellAI	0.0219351	0.733697	0.840358		LUSC (n=501)	T cell CD4+ memory activated_CIBERSORT-ABS	-0.0584282	0.202723	0.378269		SKCM-Metastasis (n=367)	Macrophage_CONSENSUS_TME	-0.0625838	0.240867	0.421958														LUAD (n=516)	NK cell activated_CIBERSORT	-0.0728869	0.106009	0.237945
SARC (n=259)	T cell CD8+ central memory_XCELL	-0.185117	0.00378104	0.0183747		LUSC (n=501)	T cell CD4+ memory resting_CIBERSORT	0.0387013	0.399034	0.585438		SKCM-Metastasis (n=367)	Macrophage_EPIC	1.72766e-05	0.999742	0.999742														LUAD (n=516)	NK cell activated_CIBERSORT-ABS	-0.113737	0.0114989	0.043342
SARC (n=259)	T cell CD8+ effector memory_XCELL	-0.187281	0.00338586	0.0170385		LUSC (n=501)	T cell CD4+ memory resting_CIBERSORT-ABS	0.0012993	0.977421	0.985577		SKCM-Metastasis (n=367)	Macrophage_ImmuCellAI	0.0351637	0.510199	0.693101														LUAD (n=516)	NK cell resting_CIBERSORT	0.0181195	0.688177	0.809002
SARC (n=259)	T cell CD8+ memory_ABIS	-0.266304	2.59859e-05	0.000273905		LUSC (n=501)	T cell CD4+ memory_ABIS	-0.0376634	0.411809	0.598255		SKCM-Metastasis (n=367)	Macrophage_TIMER	0.282296	6.84557e-08	1.14624e-06														LUAD (n=516)	NK cell resting_CIBERSORT-ABS	0.0157339	0.727476	0.844154
SARC (n=259)	T cell CD8+ naive_ABIS	0.370473	2.54249e-09	1.04376e-07		LUSC (n=501)	T cell CD4+ memory_XCELL	-0.00116032	0.979835	0.985577		SKCM-Metastasis (n=367)	Macrophage_XCELL	-0.165252	0.00183796	0.0105866														LUAD (n=516)	NK cell_ABIS	0.134496	0.00276859	0.0132059
SARC (n=259)	T cell CD8+ naive_XCELL	0.127543	0.0470256	0.131469		LUSC (n=501)	T cell CD4+ naive_ABIS	0.0420013	0.360025	0.54694		SKCM-Metastasis (n=367)	Macrophage/Monocyte_MCPCOUNTER	0.1155	0.0300366	0.085143														LUAD (n=516)	NK cell_CONSENSUS_TME	-0.177416	7.47208e-05	0.000619608
SARC (n=259)	T cell CD8+_CIBERSORT	-0.143768	0.0250121	0.0823185		LUSC (n=501)	T cell CD4+ naive_CIBERSORT	0.0466675	0.309099	0.493625		STAD (n=412)	Macrophage M0_CIBERSORT	0.126224	0.0144468	0.0504938														LUAD (n=516)	NK cell_EPIC	-0.19213	1.74507e-05	0.000186257
SARC (n=259)	T cell CD8+_CIBERSORT-ABS	-0.172101	0.00716553	0.031016		LUSC (n=501)	T cell CD4+ naive_CIBERSORT-ABS	0.0467942	0.307786	0.493625		STAD (n=412)	Macrophage M0_CIBERSORT-ABS	0.116282	0.024327	0.0717847														LUAD (n=516)	NK cell_MCPCOUNTER	-0.271751	8.55074e-10	3.41396e-08
SARC (n=259)	T cell CD8+_CONSENSUS_TME	-0.191897	0.00266529	0.0141424		LUSC (n=501)	T cell CD4+ naive_XCELL	-0.123743	0.0068118	0.030505		STAD (n=412)	Macrophage M1_CIBERSORT	0.0903565	0.0805539	0.180338														LUAD (n=516)	NK cell_QUANTISEQ	0.0690951	0.125498	0.270014
SARC (n=259)	T cell CD8+_EPIC	-0.249034	8.70779e-05	0.000799068		LUSC (n=501)	T cell CD4+ Th1_XCELL	-0.0705033	0.124124	0.266906		STAD (n=412)	Macrophage M1_CIBERSORT-ABS	0.0519548	0.315659	0.505054														LUAD (n=516)	NK cell_XCELL	0.0482758	0.28471	0.46531
SARC (n=259)	T cell CD8+_MCPCOUNTER	-0.18178	0.00447222	0.0208829		LUSC (n=501)	T cell CD4+ Th2_XCELL	0.000382425	0.993353	0.994319		STAD (n=412)	Macrophage M1_QUANTISEQ	-0.00811457	0.875548	0.936693														LUAD (n=516)	NK_ImmuCellAI	0.0425038	0.346312	0.528901
SARC (n=259)	T cell CD8+_QUANTISEQ	-0.146844	0.022039	0.0750674		LUSC (n=501)	T cell CD4+_CONSENSUS_TME	-0.173772	0.000136549	0.00118189		STAD (n=412)	Macrophage M1_XCELL	-0.0515087	0.319837	0.509475														LUAD (n=516)	NKT_ImmuCellAI	0.116378	0.00970287	0.0377606
SARC (n=259)	T cell CD8+_TIMER	0.143963	0.0248131	0.0820093		LUSC (n=501)	T cell CD4+_EPIC	0.0223008	0.627082	0.776315		STAD (n=412)	Macrophage M2_CIBERSORT	0.0107212	0.836067	0.906274														LUAD (n=516)	Plasmacytoid dendritic cell_ABIS	0.172483	0.000118644	0.000920131
SARC (n=259)	T cell CD8+_XCELL	-0.198764	0.00184837	0.010225		LUSC (n=501)	T cell CD4+_TIMER	-0.0167962	0.714441	0.844861		STAD (n=412)	Macrophage M2_CIBERSORT-ABS	-0.036395	0.482264	0.669037														LUAD (n=516)	Plasmacytoid dendritic cell_XCELL	-0.219757	8.33442e-07	1.34097e-05
SKCM (n=470)	CD8_naive_ImmuCellAI	-0.182781	8.65323e-05	0.000799068		LUSC (n=501)	Th1_ImmuCellAI	-0.0361096	0.43138	0.614552		STAD (n=412)	Macrophage M2_CONSENSUS_TME	-0.094766	0.0667822	0.160813														LUAD (n=516)	T cell NK_XCELL	0.00844349	0.851658	0.91352
SKCM (n=470)	CD8_T_ImmuCellAI	-0.0777864	0.0971121	0.217665		LUSC (n=501)	Th17_ImmuCellAI	0.135763	0.00296748	0.0164328		STAD (n=412)	Macrophage M2_QUANTISEQ	-0.0917509	0.0759703	0.177018														LUSC (n=501)	DC_ImmuCellAI	-0.169519	0.000199545	0.00138467
SKCM (n=470)	CD8_TIDE	0.0281916	0.54819	0.711461		LUSC (n=501)	Th2_ImmuCellAI	0.179897	7.78305e-05	0.000735463		STAD (n=412)	Macrophage M2_TIDE	-0.0638278	0.217519	0.391681														LUSC (n=501)	Myeloid dendritic cell activated_CIBERSORT	0.115678	0.0114612	0.043342
SKCM (n=470)	CTL_TIDE	-0.0103227	0.826001	0.894434		LUSC (n=501)	Tr1_ImmuCellAI	0.120638	0.00835187	0.0356947		STAD (n=412)	Macrophage M2_XCELL	-0.128735	0.0125957	0.0462699														LUSC (n=501)	Myeloid dendritic cell activated_CIBERSORT-ABS	0.11235	0.0140843	0.0502744
SKCM (n=470)	CTL.flag_TIDE	0.0438934	0.349694	0.531698		MESO (n=87)	CD4_naive_ImmuCellAI	-0.0388686	0.723955	0.848007		STAD (n=412)	Macrophage_CONSENSUS_TME	-0.0980786	0.0577594	0.144398														LUSC (n=501)	Myeloid dendritic cell activated_XCELL	-0.187768	3.67641e-05	0.000341652
SKCM (n=470)	Cytotoxic_ImmuCellAI	-0.170757	0.000248975	0.00192278		MESO (n=87)	CD4_T_ImmuCellAI	0.292347	0.00662783	0.0300734		STAD (n=412)	Macrophage_EPIC	-0.093563	0.0703325	0.16768														LUSC (n=501)	Myeloid dendritic cell resting_CIBERSORT	0.0436478	0.341485	0.525136
SKCM (n=470)	Exhausted_ImmuCellAI	-0.171256	0.000238635	0.00186135		MESO (n=87)	Central_memory_ImmuCellAI	-0.257924	0.0171627	0.061168		STAD (n=412)	Macrophage_ImmuCellAI	-0.0937682	0.0697162	0.166763														LUSC (n=501)	Myeloid dendritic cell resting_CIBERSORT-ABS	0.0460622	0.315423	0.500039
SKCM (n=470)	T cell CD8+ central memory_XCELL	-0.102514	0.0286065	0.0907035		MESO (n=87)	T cell CD4+ (non-regulatory)_QUANTISEQ	0.238447	0.027976	0.0886623		STAD (n=412)	Macrophage_TIMER	-0.0376128	0.467719	0.654333														LUSC (n=501)	Myeloid dendritic cell_ABIS	0.0258236	0.573701	0.725029
SKCM (n=470)	T cell CD8+ effector memory_XCELL	-0.212376	4.76309e-06	6.18402e-05		MESO (n=87)	T cell CD4+ (non-regulatory)_XCELL	-0.0876938	0.424833	0.608706		STAD (n=412)	Macrophage_XCELL	-0.0684787	0.185765	0.352389														LUSC (n=501)	Myeloid dendritic cell_CONSENSUS_TME	-0.117123	0.0104639	0.0404303
SKCM (n=470)	T cell CD8+ memory_ABIS	-0.0267438	0.568931	0.723689		MESO (n=87)	T cell CD4+ central memory_XCELL	-0.260597	0.0160057	0.0574419		STAD (n=412)	Macrophage/Monocyte_MCPCOUNTER	-0.000195517	0.996989	0.999546														LUSC (n=501)	Myeloid dendritic cell_MCPCOUNTER	-0.0961193	0.0358494	0.101167
SKCM (n=470)	T cell CD8+ naive_ABIS	0.0828076	0.0773174	0.186117		MESO (n=87)	T cell CD4+ effector memory_XCELL	-0.348536	0.00107962	0.00690687		TGCT (n=134)	Macrophage M0_CIBERSORT	0.0567991	0.519326	0.698906														LUSC (n=501)	Myeloid dendritic cell_QUANTISEQ	0.0951046	0.0378594	0.104916
SKCM (n=470)	T cell CD8+ naive_XCELL	-0.0294835	0.530002	0.69476		MESO (n=87)	T cell CD4+ memory activated_CIBERSORT	-0.285753	0.00802478	0.0350234		TGCT (n=134)	Macrophage M0_CIBERSORT-ABS	0.0997871	0.256794	0.443385														LUSC (n=501)	Myeloid dendritic cell_TIMER	-0.123792	0.00678994	0.0284808
SKCM (n=470)	T cell CD8+_CIBERSORT	-0.0978696	0.0366893	0.109646		MESO (n=87)	T cell CD4+ memory activated_CIBERSORT-ABS	-0.285528	0.00807659	0.0351008		TGCT (n=134)	Macrophage M1_CIBERSORT	-0.00509158	0.953974	0.98123														LUSC (n=501)	Myeloid dendritic cell_XCELL	-0.00541858	0.906041	0.953274
SKCM (n=470)	T cell CD8+_CIBERSORT-ABS	-0.00716265	0.878765	0.920253		MESO (n=87)	T cell CD4+ memory resting_CIBERSORT	0.00850582	0.938417	0.96897		TGCT (n=134)	Macrophage M1_CIBERSORT-ABS	0.070063	0.426497	0.619109														LUSC (n=501)	NK cell activated_CIBERSORT	-0.111984	0.0144032	0.0512432
SKCM (n=470)	T cell CD8+_CONSENSUS_TME	-0.0557042	0.235159	0.423612		MESO (n=87)	T cell CD4+ memory resting_CIBERSORT-ABS	0.00475283	0.965566	0.980801		TGCT (n=134)	Macrophage M1_QUANTISEQ	-0.134936	0.124379	0.254412														LUSC (n=501)	NK cell activated_CIBERSORT-ABS	-0.131301	0.00407134	0.0185186
SKCM (n=470)	T cell CD8+_EPIC	0.119313	0.010774	0.0413977		MESO (n=87)	T cell CD4+ memory_ABIS	0.115248	0.293576	0.478454		TGCT (n=134)	Macrophage M1_XCELL	-0.218315	0.0122424	0.0455494														LUSC (n=501)	NK cell resting_CIBERSORT	0.00924727	0.840356	0.905252
SKCM (n=470)	T cell CD8+_MCPCOUNTER	-0.0239521	0.609949	0.750082		MESO (n=87)	T cell CD4+ memory_XCELL	0.0185774	0.86599	0.931303		TGCT (n=134)	Macrophage M2_CIBERSORT	0.0511904	0.561465	0.725478														LUSC (n=501)	NK cell resting_CIBERSORT-ABS	0.0102459	0.823386	0.893405
SKCM (n=470)	T cell CD8+_QUANTISEQ	-0.0665912	0.155703	0.31382		MESO (n=87)	T cell CD4+ naive_ABIS	0.111626	0.309114	0.493625		TGCT (n=134)	Macrophage M2_CIBERSORT-ABS	0.0910507	0.301003	0.49255														LUSC (n=501)	NK cell_ABIS	0.14952	0.00105501	0.00586238
SKCM (n=470)	T cell CD8+_TIMER	-0.0784428	0.0943152	0.212618		MESO (n=87)	T cell CD4+ naive_CIBERSORT	NA	NA	NA		TGCT (n=134)	Macrophage M2_CONSENSUS_TME	-0.0966196	0.272277	0.461563														LUSC (n=501)	NK cell_CONSENSUS_TME	-0.151245	0.000920838	0.00530836
SKCM (n=470)	T cell CD8+_XCELL	-0.0524663	0.263538	0.450757		MESO (n=87)	T cell CD4+ naive_CIBERSORT-ABS	NA	NA	NA		TGCT (n=134)	Macrophage M2_QUANTISEQ	0.0956784	0.276997	0.468164														LUSC (n=501)	NK cell_EPIC	-0.189726	3.03591e-05	0.000300249
SKCM-Primary (n=103)	CD8_naive_ImmuCellAI	-0.240767	0.0147838	0.0541378		MESO (n=87)	T cell CD4+ naive_XCELL	-0.0438589	0.690215	0.826653		TGCT (n=134)	Macrophage M2_TIDE	0.281375	0.00113134	0.00690306														LUSC (n=501)	NK cell_MCPCOUNTER	-0.18239	6.15834e-05	0.000522731
SKCM-Primary (n=103)	CD8_T_ImmuCellAI	0.0823853	0.410396	0.589805		MESO (n=87)	T cell CD4+ Th1_XCELL	-0.108579	0.322589	0.508053		TGCT (n=134)	Macrophage M2_XCELL	-0.209438	0.0163574	0.054549														LUSC (n=501)	NK cell_QUANTISEQ	-0.107758	0.0185647	0.0618194
SKCM-Primary (n=103)	CD8_TIDE	-0.035593	0.722474	0.83421		MESO (n=87)	T cell CD4+ Th2_XCELL	0.0719884	0.512646	0.677186		TGCT (n=134)	Macrophage_CONSENSUS_TME	-0.0924571	0.293567	0.487023														LUSC (n=501)	NK cell_XCELL	-0.0353417	0.441246	0.614552
SKCM-Primary (n=103)	CTL_TIDE	-0.025998	0.795346	0.88409		MESO (n=87)	T cell CD4+_CONSENSUS_TME	-0.125584	0.252117	0.435705		TGCT (n=134)	Macrophage_EPIC	-0.11812	0.179046	0.343769														LUSC (n=501)	NK_ImmuCellAI	-0.103673	0.0235484	0.0744434
SKCM-Primary (n=103)	CTL.flag_TIDE	0.179397	0.0712064	0.174974		MESO (n=87)	T cell CD4+_EPIC	-0.206635	0.0577747	0.155373		TGCT (n=134)	Macrophage_ImmuCellAI	-0.228072	0.00879286	0.0364949														LUSC (n=501)	NKT_ImmuCellAI	-0.00476865	0.917268	0.954454
SKCM-Primary (n=103)	Cytotoxic_ImmuCellAI	-0.252597	0.0104269	0.0408692		MESO (n=87)	T cell CD4+_TIMER	-0.0160001	0.884444	0.941707		TGCT (n=134)	Macrophage_TIMER	0.214615	0.0138321	0.0495479														LUSC (n=501)	Plasmacytoid dendritic cell_ABIS	0.173187	0.000143943	0.00108511
SKCM-Primary (n=103)	Exhausted_ImmuCellAI	-0.149131	0.134664	0.279356		MESO (n=87)	Th1_ImmuCellAI	0.229798	0.0343734	0.104043		TGCT (n=134)	Macrophage_XCELL	-0.197943	0.0234319	0.0702957														LUSC (n=501)	Plasmacytoid dendritic cell_XCELL	-0.261603	6.63861e-09	1.88327e-07
SKCM-Primary (n=103)	T cell CD8+ central memory_XCELL	-0.082634	0.40898	0.589657		MESO (n=87)	Th17_ImmuCellAI	0.206243	0.0582609	0.155867		TGCT (n=134)	Macrophage/Monocyte_MCPCOUNTER	0.0572664	0.515889	0.695933														LUSC (n=501)	T cell NK_XCELL	-0.150249	0.000996244	0.0055935
SKCM-Primary (n=103)	T cell CD8+ effector memory_XCELL	-0.187773	0.0587734	0.156462		MESO (n=87)	Th2_ImmuCellAI	0.126064	0.250293	0.434223		THCA (n=505)	Macrophage M0_CIBERSORT	0.0124091	0.786259	0.879026														MESO (n=87)	DC_ImmuCellAI	0.0127086	0.908099	0.954123
SKCM-Primary (n=103)	T cell CD8+ memory_ABIS	-0.0122118	0.903043	0.931711		MESO (n=87)	Tr1_ImmuCellAI	0.196614	0.0713097	0.181355		THCA (n=505)	Macrophage M0_CIBERSORT-ABS	-0.00985447	0.8295	0.903677														MESO (n=87)	Myeloid dendritic cell activated_CIBERSORT	-0.270988	0.0121237	0.0449117
SKCM-Primary (n=103)	T cell CD8+ naive_ABIS	-0.0396824	0.692113	0.81548		OV (n=422)	CD4_naive_ImmuCellAI	-0.134578	0.0334296	0.102478		THCA (n=505)	Macrophage M1_CIBERSORT	-0.123891	0.00657349	0.0288592														MESO (n=87)	Myeloid dendritic cell activated_CIBERSORT-ABS	-0.271647	0.0119079	0.0442645
SKCM-Primary (n=103)	T cell CD8+ naive_XCELL	0.0619772	0.536035	0.699176		OV (n=422)	CD4_T_ImmuCellAI	0.0452133	0.476671	0.654628		THCA (n=505)	Macrophage M1_CIBERSORT-ABS	-0.117978	0.00967989	0.0391546														MESO (n=87)	Myeloid dendritic cell activated_XCELL	-0.172734	0.113911	0.251887
SKCM-Primary (n=103)	T cell CD8+_CIBERSORT	-0.210916	0.033346	0.103214		OV (n=422)	Central_memory_ImmuCellAI	0.0427532	0.501006	0.671922		THCA (n=505)	Macrophage M1_QUANTISEQ	-0.096826	0.0339381	0.093557														MESO (n=87)	Myeloid dendritic cell resting_CIBERSORT	-0.0442408	0.687656	0.809002
SKCM-Primary (n=103)	T cell CD8+_CIBERSORT-ABS	-0.0497545	0.619464	0.756153		OV (n=422)	T cell CD4+ (non-regulatory)_QUANTISEQ	-0.027807	0.661713	0.802785		THCA (n=505)	Macrophage M1_XCELL	-0.275079	8.80987e-10	2.18728e-08														MESO (n=87)	Myeloid dendritic cell resting_CIBERSORT-ABS	-0.0452	0.681246	0.806556
SKCM-Primary (n=103)	T cell CD8+_CONSENSUS_TME	-0.0583674	0.560086	0.723082		OV (n=422)	T cell CD4+ (non-regulatory)_XCELL	-0.0470833	0.458613	0.640069		THCA (n=505)	Macrophage M2_CIBERSORT	0.158	0.000511951	0.00355915														MESO (n=87)	Myeloid dendritic cell_ABIS	0.00422422	0.969394	0.98269
SKCM-Primary (n=103)	T cell CD8+_EPIC	0.20654	0.0372738	0.110465		OV (n=422)	T cell CD4+ central memory_XCELL	-0.22126	0.000423983	0.00314175		THCA (n=505)	Macrophage M2_CIBERSORT-ABS	0.079266	0.0827704	0.183934														MESO (n=87)	Myeloid dendritic cell_CONSENSUS_TME	-0.172034	0.115406	0.253376
SKCM-Primary (n=103)	T cell CD8+_MCPCOUNTER	-0.0722051	0.470792	0.644242		OV (n=422)	T cell CD4+ effector memory_XCELL	-0.257224	3.85243e-05	0.000400808		THCA (n=505)	Macrophage M2_CONSENSUS_TME	-0.210432	3.31139e-06	3.668e-05														MESO (n=87)	Myeloid dendritic cell_MCPCOUNTER	-0.260453	0.016066	0.0553326
SKCM-Primary (n=103)	T cell CD8+_QUANTISEQ	-0.210311	0.0338673	0.104413		OV (n=422)	T cell CD4+ memory activated_CIBERSORT	0.0502107	0.429282	0.61326		THCA (n=505)	Macrophage M2_QUANTISEQ	-0.156317	0.000588297	0.003886														MESO (n=87)	Myeloid dendritic cell_QUANTISEQ	-0.078245	0.476592	0.645074
SKCM-Primary (n=103)	T cell CD8+_TIMER	0.110061	0.270806	0.455998		OV (n=422)	T cell CD4+ memory activated_CIBERSORT-ABS	0.0502726	0.428712	0.61326		THCA (n=505)	Macrophage M2_TIDE	-0.00533184	0.907247	0.950827														MESO (n=87)	Myeloid dendritic cell_TIMER	-0.0171374	0.876293	0.935986
SKCM-Primary (n=103)	T cell CD8+_XCELL	0.129251	0.195415	0.373588		OV (n=422)	T cell CD4+ memory resting_CIBERSORT	0.0437197	0.491369	0.663316		THCA (n=505)	Macrophage M2_XCELL	-0.345739	6.35273e-15	5.28771e-13														MESO (n=87)	Myeloid dendritic cell_XCELL	-0.20192	0.0638557	0.16235
SKCM-Metastasis (n=367)	CD8_naive_ImmuCellAI	-0.136063	0.0104903	0.0408889		OV (n=422)	T cell CD4+ memory resting_CIBERSORT-ABS	0.00496195	0.937778	0.96897		THCA (n=505)	Macrophage_CONSENSUS_TME	-0.227043	4.97991e-07	7.17107e-06														MESO (n=87)	NK cell activated_CIBERSORT	-0.213363	0.0499233	0.134208
SKCM-Metastasis (n=367)	CD8_T_ImmuCellAI	-0.102402	0.0545811	0.14884		OV (n=422)	T cell CD4+ memory_ABIS	-0.054729	0.38888	0.57625		THCA (n=505)	Macrophage_EPIC	0.0568656	0.213639	0.387456														MESO (n=87)	NK cell activated_CIBERSORT-ABS	-0.149386	0.172395	0.333049
SKCM-Metastasis (n=367)	CD8_TIDE	-0.0189717	0.72243	0.83421		OV (n=422)	T cell CD4+ memory_XCELL	0.110353	0.0816117	0.201583		THCA (n=505)	Macrophage_ImmuCellAI	-0.00777216	0.865137	0.931081														MESO (n=87)	NK cell resting_CIBERSORT	0.0422916	0.70075	0.820223
SKCM-Metastasis (n=367)	CTL_TIDE	-0.0661854	0.214805	0.40373		OV (n=422)	T cell CD4+ naive_ABIS	0.0241289	0.704202	0.8395		THCA (n=505)	Macrophage_TIMER	0.312865	2.32435e-12	1.04596e-10														MESO (n=87)	NK cell resting_CIBERSORT-ABS	0.0417673	0.704287	0.822558
SKCM-Metastasis (n=367)	CTL.flag_TIDE	0.00686768	0.897693	0.931118		OV (n=422)	T cell CD4+ naive_CIBERSORT	0.0816992	0.197935	0.372626		THCA (n=505)	Macrophage_XCELL	-0.345531	6.60964e-15	5.28771e-13														MESO (n=87)	NK cell_ABIS	-0.0499202	0.650038	0.782568
SKCM-Metastasis (n=367)	Cytotoxic_ImmuCellAI	-0.125705	0.0181377	0.0643065		OV (n=422)	T cell CD4+ naive_CIBERSORT-ABS	0.0816992	0.197935	0.372626		THCA (n=505)	Macrophage/Monocyte_MCPCOUNTER	0.000105664	0.998158	0.999546														MESO (n=87)	NK cell_CONSENSUS_TME	-0.272608	0.0115991	0.0435673
SKCM-Metastasis (n=367)	Exhausted_ImmuCellAI	-0.200658	0.000147451	0.00122353		OV (n=422)	T cell CD4+ naive_XCELL	-0.10362	0.10214	0.236945		THYM (n=120)	Macrophage M0_CIBERSORT	-0.0934423	0.320571	0.509516														MESO (n=87)	NK cell_EPIC	-0.140475	0.199733	0.37059
SKCM-Metastasis (n=367)	T cell CD8+ central memory_XCELL	-0.171868	0.00118772	0.0077202		OV (n=422)	T cell CD4+ Th1_XCELL	-0.0680866	0.283544	0.469534		THYM (n=120)	Macrophage M0_CIBERSORT-ABS	-0.0830045	0.377819	0.573902														MESO (n=87)	NK cell_MCPCOUNTER	-0.410507	9.53547e-05	0.000761425
SKCM-Metastasis (n=367)	T cell CD8+ effector memory_XCELL	-0.250146	1.94542e-06	3.17615e-05		OV (n=422)	T cell CD4+ Th2_XCELL	0.151541	0.0164879	0.058967		THYM (n=120)	Macrophage M1_CIBERSORT	0.495134	1.85203e-08	3.60395e-07														MESO (n=87)	NK cell_QUANTISEQ	-0.00350579	0.974597	0.985568
SKCM-Metastasis (n=367)	T cell CD8+ memory_ABIS	-0.0605407	0.2566	0.443914		OV (n=422)	T cell CD4+_CONSENSUS_TME	-0.124656	0.0489776	0.137833		THYM (n=120)	Macrophage M1_CIBERSORT-ABS	0.511033	5.35994e-09	1.20599e-07														MESO (n=87)	NK cell_XCELL	-0.0776617	0.479895	0.645074
SKCM-Metastasis (n=367)	T cell CD8+ naive_ABIS	0.0977141	0.0666896	0.16726		OV (n=422)	T cell CD4+_EPIC	0.10232	0.106538	0.242774		THYM (n=120)	Macrophage M1_QUANTISEQ	0.239444	0.00995731	0.0398292														MESO (n=87)	NK_ImmuCellAI	0.00913288	0.933887	0.964854
SKCM-Metastasis (n=367)	T cell CD8+ naive_XCELL	-0.0386142	0.469562	0.644242		OV (n=422)	T cell CD4+_TIMER	0.0337237	0.595629	0.746473		THYM (n=120)	Macrophage M1_XCELL	0.128613	0.170734	0.332239														MESO (n=87)	NKT_ImmuCellAI	0.422506	5.62636e-05	0.000493107
SKCM-Metastasis (n=367)	T cell CD8+_CIBERSORT	-0.0645545	0.226345	0.416705		OV (n=422)	Th1_ImmuCellAI	-0.0356802	0.574453	0.734102		THYM (n=120)	Macrophage M2_CIBERSORT	0.300781	0.00108979	0.00670642														MESO (n=87)	Plasmacytoid dendritic cell_ABIS	0.163712	0.134361	0.282893
SKCM-Metastasis (n=367)	T cell CD8+_CIBERSORT-ABS	-0.0430997	0.419509	0.600399		OV (n=422)	Th17_ImmuCellAI	-0.0274808	0.665441	0.80541		THYM (n=120)	Macrophage M2_CIBERSORT-ABS	0.366253	5.68501e-05	0.000505334														MESO (n=87)	Plasmacytoid dendritic cell_XCELL	-0.297472	0.00569524	0.0245579
SKCM-Metastasis (n=367)	T cell CD8+_CONSENSUS_TME	-0.120871	0.023133	0.0781114		OV (n=422)	Th2_ImmuCellAI	-0.0227079	0.720875	0.846637		THYM (n=120)	Macrophage M2_CONSENSUS_TME	0.112192	0.232572	0.410421														MESO (n=87)	T cell NK_XCELL	-0.0300918	0.784556	0.870114
SKCM-Metastasis (n=367)	T cell CD8+_EPIC	0.0882913	0.0976823	0.218316		OV (n=422)	Tr1_ImmuCellAI	0.0415903	0.512733	0.677186		THYM (n=120)	Macrophage M2_QUANTISEQ	0.65243	2.80421e-15	3.69894e-13														OV (n=422)	DC_ImmuCellAI	-0.00662158	0.917032	0.954454
SKCM-Metastasis (n=367)	T cell CD8+_MCPCOUNTER	-0.0743413	0.163401	0.325967		PAAD (n=178)	CD4_naive_ImmuCellAI	0.127099	0.0986074	0.232553		THYM (n=120)	Macrophage M2_TIDE	-0.32356	0.000419877	0.00302312														OV (n=422)	Myeloid dendritic cell activated_CIBERSORT	0.0217117	0.732643	0.848323
SKCM-Metastasis (n=367)	T cell CD8+_QUANTISEQ	-0.0926875	0.0820332	0.192729		PAAD (n=178)	CD4_T_ImmuCellAI	0.00333964	0.965524	0.980801		THYM (n=120)	Macrophage M2_XCELL	0.26758	0.0038397	0.0191985														OV (n=422)	Myeloid dendritic cell activated_CIBERSORT-ABS	0.0210745	0.740203	0.852427
SKCM-Metastasis (n=367)	T cell CD8+_TIMER	-0.152994	0.00396052	0.0190692		PAAD (n=178)	Central_memory_ImmuCellAI	-0.0867307	0.260755	0.445159		THYM (n=120)	Macrophage_CONSENSUS_TME	0.31624	0.000575179	0.00383453														OV (n=422)	Myeloid dendritic cell activated_XCELL	-0.239418	0.000132212	0.00101081
SKCM-Metastasis (n=367)	T cell CD8+_XCELL	-0.134777	0.0112505	0.0430167		PAAD (n=178)	T cell CD4+ (non-regulatory)_QUANTISEQ	-0.139066	0.0705102	0.180195		THYM (n=120)	Macrophage_EPIC	0.199807	0.0322802	0.090355														OV (n=422)	Myeloid dendritic cell resting_CIBERSORT	-0.093367	0.140999	0.292302
STAD (n=412)	CD8_naive_ImmuCellAI	0.152646	0.00304169	0.0156087		PAAD (n=178)	T cell CD4+ (non-regulatory)_XCELL	-0.0730322	0.343913	0.531877		THYM (n=120)	Macrophage_ImmuCellAI	0.0552635	0.557466	0.7232														OV (n=422)	Myeloid dendritic cell resting_CIBERSORT-ABS	-0.0940503	0.1381	0.287694
STAD (n=412)	CD8_T_ImmuCellAI	0.178218	0.000525419	0.00369214		PAAD (n=178)	T cell CD4+ central memory_XCELL	-0.330751	1.05647e-05	0.000128019		THYM (n=120)	Macrophage_TIMER	0.541929	3.98262e-10	1.14573e-08														OV (n=422)	Myeloid dendritic cell_ABIS	0.048627	0.443998	0.616791
STAD (n=412)	CD8_TIDE	0.013102	0.800359	0.88491		PAAD (n=178)	T cell CD4+ effector memory_XCELL	-0.20687	0.00679574	0.030505		THYM (n=120)	Macrophage_XCELL	0.0696135	0.459747	0.649055														OV (n=422)	Myeloid dendritic cell_CONSENSUS_TME	-0.207358	0.000973403	0.00549387
STAD (n=412)	CTL_TIDE	0.0275048	0.595453	0.7384		PAAD (n=178)	T cell CD4+ memory activated_CIBERSORT	0.0663537	0.389948	0.57625		THYM (n=120)	Macrophage/Monocyte_MCPCOUNTER	0.508679	6.46578e-09	1.36922e-07														OV (n=422)	Myeloid dendritic cell_MCPCOUNTER	-0.158178	0.0122703	0.0452994
STAD (n=412)	CTL.flag_TIDE	NA	NA	NA		PAAD (n=178)	T cell CD4+ memory activated_CIBERSORT-ABS	0.0660233	0.392318	0.577268		UCEC (n=545)	Macrophage M0_CIBERSORT	0.027806	0.797052	0.882889														OV (n=422)	Myeloid dendritic cell_QUANTISEQ	0.199211	0.0015465	0.00797667
STAD (n=412)	Cytotoxic_ImmuCellAI	0.147684	0.00415604	0.0196468		PAAD (n=178)	T cell CD4+ memory resting_CIBERSORT	0.0423593	0.58337	0.741417		UCEC (n=545)	Macrophage M0_CIBERSORT-ABS	0.0855323	0.428159	0.620271														OV (n=422)	Myeloid dendritic cell_TIMER	-0.118065	0.06233	0.15998
STAD (n=412)	Exhausted_ImmuCellAI	0.203837	7.01044e-05	0.000658812		PAAD (n=178)	T cell CD4+ memory resting_CIBERSORT-ABS	0.1687	0.0278678	0.0885921		UCEC (n=545)	Macrophage M1_CIBERSORT	0.0468079	0.664974	0.796641														OV (n=422)	Myeloid dendritic cell_XCELL	-0.150204	0.0174767	0.0590591
STAD (n=412)	T cell CD8+ central memory_XCELL	-0.130073	0.0116971	0.044506		PAAD (n=178)	T cell CD4+ memory_ABIS	0.118007	0.125366	0.268188		UCEC (n=545)	Macrophage M1_CIBERSORT-ABS	0.00579694	0.957251	0.983197														OV (n=422)	NK cell activated_CIBERSORT	-0.0641342	0.312491	0.498322
STAD (n=412)	T cell CD8+ effector memory_XCELL	-0.0749506	0.147448	0.300286		PAAD (n=178)	T cell CD4+ memory_XCELL	0.0941199	0.22215	0.402759		UCEC (n=545)	Macrophage M1_QUANTISEQ	-0.0912798	0.397661	0.593309														OV (n=422)	NK cell activated_CIBERSORT-ABS	-0.0936477	0.139803	0.29038
STAD (n=412)	T cell CD8+ memory_ABIS	-0.0400742	0.439076	0.621559		PAAD (n=178)	T cell CD4+ naive_ABIS	0.117784	0.126089	0.268884		UCEC (n=545)	Macrophage M1_XCELL	-0.24062	0.0239314	0.0709079														OV (n=422)	NK cell resting_CIBERSORT	-0.06492	0.306587	0.491816
STAD (n=412)	T cell CD8+ naive_ABIS	0.110185	0.0329164	0.103112		PAAD (n=178)	T cell CD4+ naive_CIBERSORT	-0.100324	0.193019	0.366808		UCEC (n=545)	Macrophage M2_CIBERSORT	0.0731549	0.498184	0.685836														OV (n=422)	NK cell resting_CIBERSORT-ABS	-0.0636566	0.316116	0.500339
STAD (n=412)	T cell CD8+ naive_XCELL	0.0717167	0.165766	0.329841		PAAD (n=178)	T cell CD4+ naive_CIBERSORT-ABS	-0.100324	0.193019	0.366808		UCEC (n=545)	Macrophage M2_CIBERSORT-ABS	0.0361659	0.737984	0.848704														OV (n=422)	NK cell_ABIS	-0.0797995	0.2086	0.380493
STAD (n=412)	T cell CD8+_CIBERSORT	-0.0700397	0.175913	0.345622		PAAD (n=178)	T cell CD4+ naive_XCELL	-0.0102209	0.894759	0.946203		UCEC (n=545)	Macrophage M2_CONSENSUS_TME	-0.0856576	0.143565	0.28379														OV (n=422)	NK cell_CONSENSUS_TME	-0.202411	0.00129206	0.00692957
STAD (n=412)	T cell CD8+_CIBERSORT-ABS	-0.082391	0.111188	0.241578		PAAD (n=178)	T cell CD4+ Th1_XCELL	-0.218872	0.00413673	0.0206751		UCEC (n=545)	Macrophage M2_QUANTISEQ	-0.0639746	0.553742	0.720155														OV (n=422)	NK cell_EPIC	-0.235581	0.000170432	0.00124983
STAD (n=412)	T cell CD8+_CONSENSUS_TME	-0.133853	0.00945665	0.0384176		PAAD (n=178)	T cell CD4+ Th2_XCELL	0.201983	0.00825688	0.035584		UCEC (n=545)	Macrophage M2_TIDE	0.110877	0.0580073	0.144517														OV (n=422)	NK cell_MCPCOUNTER	-0.161269	0.0106542	0.0408726
STAD (n=412)	T cell CD8+_EPIC	0.18517	0.000312096	0.00234072		PAAD (n=178)	T cell CD4+_CONSENSUS_TME	0.133501	0.0826401	0.203149		UCEC (n=545)	Macrophage M2_XCELL	-0.318443	0.00249725	0.0134181														OV (n=422)	NK cell_QUANTISEQ	-0.0144447	0.820223	0.891331
STAD (n=412)	T cell CD8+_MCPCOUNTER	0.0988107	0.0559078	0.150893		PAAD (n=178)	T cell CD4+_EPIC	0.0834358	0.279372	0.467866		UCEC (n=545)	Macrophage_CONSENSUS_TME	-0.0613906	0.294946	0.487996														OV (n=422)	NK cell_XCELL	0.0523888	0.409511	0.585481
STAD (n=412)	T cell CD8+_QUANTISEQ	0.0191155	0.712151	0.830311		PAAD (n=178)	T cell CD4+_TIMER	-0.132027	0.0861167	0.20857		UCEC (n=545)	Macrophage_EPIC	-0.198208	0.0641429	0.155605														OV (n=422)	NK_ImmuCellAI	-0.0147006	0.817093	0.888826
STAD (n=412)	T cell CD8+_TIMER	-5.12326e-05	0.999211	0.999425		PAAD (n=178)	Th1_ImmuCellAI	-0.146188	0.0571409	0.154071		UCEC (n=545)	Macrophage_ImmuCellAI	0.0257705	0.660439	0.795177														OV (n=422)	NKT_ImmuCellAI	0.0500981	0.430319	0.601665
STAD (n=412)	T cell CD8+_XCELL	-0.0849753	0.100379	0.223702		PAAD (n=178)	Th17_ImmuCellAI	0.176864	0.0210422	0.0717665		UCEC (n=545)	Macrophage_TIMER	-0.0992271	0.357679	0.550276														OV (n=422)	Plasmacytoid dendritic cell_ABIS	0.11784	0.0628344	0.160629
TGCT (n=134)	CD8_naive_ImmuCellAI	-0.224984	0.00977778	0.0389627		PAAD (n=178)	Th2_ImmuCellAI	-0.162622	0.0341067	0.103935		UCEC (n=545)	Macrophage_XCELL	-0.239495	0.0246172	0.0723446														OV (n=422)	Plasmacytoid dendritic cell_XCELL	-0.173928	0.00582807	0.0249312
TGCT (n=134)	CD8_T_ImmuCellAI	-0.182216	0.037248	0.110465		PAAD (n=178)	Tr1_ImmuCellAI	0.12288	0.110401	0.247127		UCEC (n=545)	Macrophage/Monocyte_MCPCOUNTER	-0.0549583	0.611055	0.759276														OV (n=422)	T cell NK_XCELL	-0.135032	0.0328321	0.095916
TGCT (n=134)	CD8_TIDE	-0.0213725	0.808545	0.89077		PCPG (n=179)	CD4_naive_ImmuCellAI	0.0419189	0.592927	0.745683		UCS (n=57)	Macrophage M0_CIBERSORT	0.171807	0.218651	0.39259														PAAD (n=178)	DC_ImmuCellAI	0.032792	0.67119	0.799495
TGCT (n=134)	CTL_TIDE	-0.202441	0.0204007	0.0700992		PCPG (n=179)	CD4_T_ImmuCellAI	-0.0636688	0.416535	0.602571		UCS (n=57)	Macrophage M0_CIBERSORT-ABS	0.28551	0.0382341	0.102337														PAAD (n=178)	Myeloid dendritic cell activated_CIBERSORT	-0.0459667	0.551693	0.708138
TGCT (n=134)	CTL.flag_TIDE	NA	NA	NA		PCPG (n=179)	Central_memory_ImmuCellAI	-0.0843766	0.281248	0.468746		UCS (n=57)	Macrophage M1_CIBERSORT	-0.0523995	0.709421	0.827261														PAAD (n=178)	Myeloid dendritic cell activated_CIBERSORT-ABS	-0.0457538	0.553539	0.708138
TGCT (n=134)	Cytotoxic_ImmuCellAI	-0.142149	0.105315	0.233097		PCPG (n=179)	T cell CD4+ (non-regulatory)_QUANTISEQ	-0.146606	0.0602391	0.159502		UCS (n=57)	Macrophage M1_CIBERSORT-ABS	-0.00490344	0.972202	0.990899														PAAD (n=178)	Myeloid dendritic cell activated_XCELL	0.024627	0.749896	0.854532
TGCT (n=134)	Exhausted_ImmuCellAI	-0.261083	0.00259523	0.0139606		PCPG (n=179)	T cell CD4+ (non-regulatory)_XCELL	-0.0244118	0.75562	0.870569		UCS (n=57)	Macrophage M1_QUANTISEQ	-0.0159824	0.909566	0.951716														PAAD (n=178)	Myeloid dendritic cell resting_CIBERSORT	0.116009	0.131937	0.279427
TGCT (n=134)	T cell CD8+ central memory_XCELL	-0.232364	0.0075694	0.0324403		PCPG (n=179)	T cell CD4+ central memory_XCELL	-0.0229543	0.76979	0.879028		UCS (n=57)	Macrophage M1_XCELL	-0.107926	0.441757	0.629517														PAAD (n=178)	Myeloid dendritic cell resting_CIBERSORT-ABS	0.145938	0.0575731	0.151007
TGCT (n=134)	T cell CD8+ effector memory_XCELL	-0.28587	0.000933191	0.00627491		PCPG (n=179)	T cell CD4+ effector memory_XCELL	0.0290863	0.710743	0.842423		UCS (n=57)	Macrophage M2_CIBERSORT	0.0153051	0.913383	0.951716														PAAD (n=178)	Myeloid dendritic cell_ABIS	0.251618	0.000933262	0.00534559
TGCT (n=134)	T cell CD8+ memory_ABIS	-0.204014	0.0194232	0.0673338		PCPG (n=179)	T cell CD4+ memory activated_CIBERSORT	0.0134864	0.863496	0.931303		UCS (n=57)	Macrophage M2_CIBERSORT-ABS	0.170096	0.223343	0.399025														PAAD (n=178)	Myeloid dendritic cell_CONSENSUS_TME	0.0797004	0.301537	0.485884
TGCT (n=134)	T cell CD8+ naive_ABIS	0.345111	5.41713e-05	0.00052817		PCPG (n=179)	T cell CD4+ memory activated_CIBERSORT-ABS	0.0161253	0.837125	0.925986		UCS (n=57)	Macrophage M2_CONSENSUS_TME	0.150863	0.280903	0.471775														PAAD (n=178)	Myeloid dendritic cell_MCPCOUNTER	0.179756	0.0189973	0.0628193
TGCT (n=134)	T cell CD8+ naive_XCELL	0.185093	0.0343018	0.104967		PCPG (n=179)	T cell CD4+ memory resting_CIBERSORT	0.276348	0.000326897	0.0024941		UCS (n=57)	Macrophage M2_QUANTISEQ	0.361306	0.00785888	0.0328976														PAAD (n=178)	Myeloid dendritic cell_QUANTISEQ	-0.114931	0.135591	0.284372
TGCT (n=134)	T cell CD8+_CIBERSORT	-0.19339	0.0268861	0.086301		PCPG (n=179)	T cell CD4+ memory resting_CIBERSORT-ABS	0.213559	0.00588351	0.0272916		UCS (n=57)	Macrophage M2_TIDE	-0.0914481	0.514889	0.695933														PAAD (n=178)	Myeloid dendritic cell_TIMER	0.320251	2.06793e-05	0.00021643
TGCT (n=134)	T cell CD8+_CIBERSORT-ABS	-0.0902403	0.305344	0.487051		PCPG (n=179)	T cell CD4+ memory_ABIS	-0.0895347	0.252769	0.436101		UCS (n=57)	Macrophage M2_XCELL	0.0866666	0.537195	0.714936														PAAD (n=178)	Myeloid dendritic cell_XCELL	0.0605304	0.432972	0.604591
TGCT (n=134)	T cell CD8+_CONSENSUS_TME	-0.0777891	0.377159	0.56035		PCPG (n=179)	T cell CD4+ memory_XCELL	-0.156519	0.0446821	0.126784		UCS (n=57)	Macrophage_CONSENSUS_TME	0.13852	0.32258	0.510456														PAAD (n=178)	NK cell activated_CIBERSORT	-0.0625714	0.417592	0.591503
TGCT (n=134)	T cell CD8+_EPIC	0.0959071	0.275845	0.458762		PCPG (n=179)	T cell CD4+ naive_ABIS	0.0999387	0.20154	0.376744		UCS (n=57)	Macrophage_EPIC	-0.0235137	0.867273	0.931081														PAAD (n=178)	NK cell activated_CIBERSORT-ABS	0.0478772	0.535263	0.69383
TGCT (n=134)	T cell CD8+_MCPCOUNTER	0.0193353	0.826492	0.894434		PCPG (n=179)	T cell CD4+ naive_CIBERSORT	0.172213	0.0269771	0.0868325		UCS (n=57)	Macrophage_ImmuCellAI	0.258973	0.0611404	0.150048														PAAD (n=178)	NK cell resting_CIBERSORT	-0.0647834	0.401288	0.578494
TGCT (n=134)	T cell CD8+_QUANTISEQ	-0.166296	0.0576503	0.153997		PCPG (n=179)	T cell CD4+ naive_CIBERSORT-ABS	0.172213	0.0269771	0.0868325		UCS (n=57)	Macrophage_TIMER	0.318074	0.0202851	0.0637785														PAAD (n=178)	NK cell resting_CIBERSORT-ABS	-0.0538737	0.485332	0.649923
TGCT (n=134)	T cell CD8+_TIMER	-0.0922794	0.2945	0.476576		PCPG (n=179)	T cell CD4+ naive_XCELL	-0.0098874	0.899698	0.949476		UCS (n=57)	Macrophage_XCELL	0.0185994	0.894835	0.947473														PAAD (n=178)	NK cell_ABIS	0.33133	1.01734e-05	0.000119401
TGCT (n=134)	T cell CD8+_XCELL	-0.196987	0.0241236	0.080412		PCPG (n=179)	T cell CD4+ Th1_XCELL	-0.0583681	0.456461	0.63793		UCS (n=57)	Macrophage/Monocyte_MCPCOUNTER	-0.107773	0.44241	0.629517														PAAD (n=178)	NK cell_CONSENSUS_TME	0.117001	0.128642	0.274063
THCA (n=505)	CD8_naive_ImmuCellAI	0.223458	7.58999e-07	1.3156e-05		PCPG (n=179)	T cell CD4+ Th2_XCELL	-0.127523	0.10262	0.236993		UVM (n=80)	Macrophage M0_CIBERSORT	-0.0127018	0.912695	0.951716														PAAD (n=178)	NK cell_EPIC	0.0499885	0.517395	0.677016
THCA (n=505)	CD8_T_ImmuCellAI	0.300267	1.85527e-11	1.20592e-09		PCPG (n=179)	T cell CD4+_CONSENSUS_TME	-0.0570054	0.467059	0.645733		UVM (n=80)	Macrophage M0_CIBERSORT-ABS	0.0273797	0.813145	0.894699														PAAD (n=178)	NK cell_MCPCOUNTER	0.140279	0.0680691	0.170648
THCA (n=505)	CD8_TIDE	0.0381229	0.404644	0.586659		PCPG (n=179)	T cell CD4+_EPIC	0.051635	0.510114	0.677186		UVM (n=80)	Macrophage M1_CIBERSORT	-0.110157	0.340227	0.530225														PAAD (n=178)	NK cell_QUANTISEQ	-0.0227566	0.768331	0.860084
THCA (n=505)	CTL_TIDE	-0.0318151	0.48681	0.661519		PCPG (n=179)	T cell CD4+_TIMER	0.339638	8.08394e-06	0.000102661		UVM (n=80)	Macrophage M1_CIBERSORT-ABS	-0.0668843	0.563294	0.725531														PAAD (n=178)	NK cell_XCELL	-0.0143646	0.852508	0.913523
THCA (n=505)	CTL.flag_TIDE	NA	NA	NA		PCPG (n=179)	Th1_ImmuCellAI	-0.174561	0.0249303	0.082833		UVM (n=80)	Macrophage M1_QUANTISEQ	0.302227	0.00755268	0.0319878														PAAD (n=178)	NK_ImmuCellAI	0.200767	0.00866094	0.0343253
THCA (n=505)	Cytotoxic_ImmuCellAI	0.249472	3.03791e-08	8.7762e-07		PCPG (n=179)	Th17_ImmuCellAI	0.0225973	0.773272	0.882027		UVM (n=80)	Macrophage M1_XCELL	-0.205687	0.0727148	0.171655														PAAD (n=178)	NKT_ImmuCellAI	-0.00418343	0.956821	0.977681
THCA (n=505)	Exhausted_ImmuCellAI	0.212433	2.65647e-06	3.90952e-05		PCPG (n=179)	Th2_ImmuCellAI	-0.00418748	0.957429	0.976911		UVM (n=80)	Macrophage M2_CIBERSORT	-0.0385739	0.73908	0.848704														PAAD (n=178)	Plasmacytoid dendritic cell_ABIS	0.167456	0.0290585	0.0870139
THCA (n=505)	T cell CD8+ central memory_XCELL	-0.144729	0.00147615	0.00892559		PCPG (n=179)	Tr1_ImmuCellAI	-0.0045645	0.9536	0.976438		UVM (n=80)	Macrophage M2_CIBERSORT-ABS	0.0697911	0.54642	0.720155														PAAD (n=178)	Plasmacytoid dendritic cell_XCELL	-0.0906581	0.239699	0.421527
THCA (n=505)	T cell CD8+ effector memory_XCELL	-0.144882	0.00145891	0.00892559		PRAD (n=497)	CD4_naive_ImmuCellAI	-0.102829	0.0362573	0.108878		UVM (n=80)	Macrophage M2_CONSENSUS_TME	-0.196349	0.0869931	0.189803														PAAD (n=178)	T cell NK_XCELL	-0.348466	3.21281e-06	4.38407e-05
THCA (n=505)	T cell CD8+ memory_ABIS	-0.349627	3.0132e-15	4.70059e-13		PRAD (n=497)	CD4_T_ImmuCellAI	0.0546569	0.266604	0.452392		UVM (n=80)	Macrophage M2_QUANTISEQ	-0.303346	0.00732231	0.0313813														PCPG (n=179)	DC_ImmuCellAI	0.0691706	0.377336	0.557216
THCA (n=505)	T cell CD8+ naive_ABIS	0.529575	4.71425e-36	3.67711e-33		PRAD (n=497)	Central_memory_ImmuCellAI	0.025386	0.606082	0.753942		UVM (n=80)	Macrophage M2_TIDE	0.265802	0.0194676	0.0620207														PCPG (n=179)	Myeloid dendritic cell activated_CIBERSORT	-0.165542	0.0335911	0.097081
THCA (n=505)	T cell CD8+ naive_XCELL	-0.0218013	0.633751	0.764736		PRAD (n=497)	T cell CD4+ (non-regulatory)_QUANTISEQ	-0.104791	0.0328274	0.101234		UVM (n=80)	Macrophage M2_XCELL	-0.25196	0.0270657	0.0779492														PCPG (n=179)	Myeloid dendritic cell activated_CIBERSORT-ABS	-0.143486	0.0659706	0.16616
THCA (n=505)	T cell CD8+_CIBERSORT	-0.195466	1.61082e-05	0.000179491		PRAD (n=497)	T cell CD4+ (non-regulatory)_XCELL	0.011497	0.815363	0.9089		UVM (n=80)	Macrophage_CONSENSUS_TME	-0.128645	0.264838	0.454008														PCPG (n=179)	Myeloid dendritic cell activated_XCELL	-0.0355361	0.650446	0.782568
THCA (n=505)	T cell CD8+_CIBERSORT-ABS	-0.132927	0.0035267	0.0174103		PRAD (n=497)	T cell CD4+ central memory_XCELL	-0.1565	0.00138263	0.00857894		UVM (n=80)	Macrophage_EPIC	-0.125046	0.27855	0.469686														PCPG (n=179)	Myeloid dendritic cell resting_CIBERSORT	0.0996386	0.202904	0.37554
THCA (n=505)	T cell CD8+_CONSENSUS_TME	-0.203131	7.27041e-06	8.72449e-05		PRAD (n=497)	T cell CD4+ effector memory_XCELL	-0.0547015	0.266213	0.452392		UVM (n=80)	Macrophage_ImmuCellAI	-0.201905	0.0782526	0.177735														PCPG (n=179)	Myeloid dendritic cell resting_CIBERSORT-ABS	0.0995548	0.203286	0.37554
THCA (n=505)	T cell CD8+_EPIC	0.301361	1.55506e-11	1.10268e-09		PRAD (n=497)	T cell CD4+ memory activated_CIBERSORT	-0.00253026	0.959015	0.977038		UVM (n=80)	Macrophage_TIMER	0.261183	0.0217693	0.0674866														PCPG (n=179)	Myeloid dendritic cell_ABIS	-0.0121465	0.876944	0.935986
THCA (n=505)	T cell CD8+_MCPCOUNTER	0.0639633	0.16177	0.323539		PRAD (n=497)	T cell CD4+ memory activated_CIBERSORT-ABS	-0.00259658	0.957942	0.976911		UVM (n=80)	Macrophage_XCELL	-0.0383667	0.740431	0.848902														PCPG (n=179)	Myeloid dendritic cell_CONSENSUS_TME	0.0042505	0.956789	0.977681
THCA (n=505)	T cell CD8+_QUANTISEQ	-0.061164	0.180963	0.352878		PRAD (n=497)	T cell CD4+ memory resting_CIBERSORT	0.188839	0.000108736	0.000973897		UVM (n=80)	Macrophage/Monocyte_MCPCOUNTER	0.190908	0.0962829	0.20632														PCPG (n=179)	Myeloid dendritic cell_MCPCOUNTER	0.229975	0.00296286	0.0138868
THCA (n=505)	T cell CD8+_TIMER	0.520034	1.30545e-34	5.09126e-32		PRAD (n=497)	T cell CD4+ memory resting_CIBERSORT-ABS	0.148189	0.00247432	0.014003																				PCPG (n=179)	Myeloid dendritic cell_QUANTISEQ	0.0331537	0.672481	0.800148
THCA (n=505)	T cell CD8+_XCELL	-0.142374	0.00176553	0.0100519		PRAD (n=497)	T cell CD4+ memory_ABIS	-0.0923285	0.0602148	0.159502																				PCPG (n=179)	Myeloid dendritic cell_TIMER	0.141725	0.0693959	0.17228
THYM (n=120)	CD8_naive_ImmuCellAI	-0.220487	0.017892	0.063725		PRAD (n=497)	T cell CD4+ memory_XCELL	0.138667	0.00465456	0.0227213																				PCPG (n=179)	Myeloid dendritic cell_XCELL	-0.0573564	0.464316	0.633586
THYM (n=120)	CD8_T_ImmuCellAI	-0.367327	5.38595e-05	0.00052817		PRAD (n=497)	T cell CD4+ naive_ABIS	0.143718	0.0033443	0.0179408																				PCPG (n=179)	NK cell activated_CIBERSORT	-0.167709	0.0313061	0.0919564
THYM (n=120)	CD8_TIDE	-0.511249	5.26809e-09	1.71213e-07		PRAD (n=497)	T cell CD4+ naive_CIBERSORT	NA	NA	NA																				PCPG (n=179)	NK cell activated_CIBERSORT-ABS	-0.100615	0.198491	0.369557
THYM (n=120)	CTL_TIDE	-0.582204	8.81267e-12	6.87388e-10		PRAD (n=497)	T cell CD4+ naive_CIBERSORT-ABS	NA	NA	NA																				PCPG (n=179)	NK cell resting_CIBERSORT	0.13558	0.0825029	0.19808
THYM (n=120)	CTL.flag_TIDE	NA	NA	NA		PRAD (n=497)	T cell CD4+ naive_XCELL	-0.0630786	0.199699	0.373981																				PCPG (n=179)	NK cell resting_CIBERSORT-ABS	0.140583	0.0716947	0.175541
THYM (n=120)	Cytotoxic_ImmuCellAI	-0.252509	0.00647823	0.0283878		PRAD (n=497)	T cell CD4+ Th1_XCELL	-0.180572	0.000217407	0.00177722																				PCPG (n=179)	NK cell_ABIS	0.14797	0.0578651	0.151404
THYM (n=120)	Exhausted_ImmuCellAI	-0.270292	0.00348377	0.0173079		PRAD (n=497)	T cell CD4+ Th2_XCELL	0.108193	0.0275328	0.088345																				PCPG (n=179)	NK cell_CONSENSUS_TME	-0.0582585	0.457308	0.626145
THYM (n=120)	T cell CD8+ central memory_XCELL	-0.294398	0.0014048	0.00883665		PRAD (n=497)	T cell CD4+_CONSENSUS_TME	0.0625226	0.203699	0.379113																				PCPG (n=179)	NK cell_EPIC	-0.0241452	0.758205	0.859879
THYM (n=120)	T cell CD8+ effector memory_XCELL	-0.413855	4.27625e-06	5.75082e-05		PRAD (n=497)	T cell CD4+_EPIC	0.238709	8.67627e-07	1.48943e-05																				PCPG (n=179)	NK cell_MCPCOUNTER	0.0301367	0.700788	0.820223
THYM (n=120)	T cell CD8+ memory_ABIS	0.198839	0.0331441	0.103214		PRAD (n=497)	T cell CD4+_TIMER	-0.120937	0.0136899	0.0516507																				PCPG (n=179)	NK cell_QUANTISEQ	0.00923564	0.906278	0.953274
THYM (n=120)	T cell CD8+ naive_ABIS	-0.0386393	0.681815	0.807005		PRAD (n=497)	Th1_ImmuCellAI	-0.0668491	0.174073	0.341514																				PCPG (n=179)	NK cell_XCELL	-0.0591906	0.450129	0.619718
THYM (n=120)	T cell CD8+ naive_XCELL	-0.425814	2.09216e-06	3.26378e-05		PRAD (n=497)	Th17_ImmuCellAI	0.0495817	0.313633	0.500065																				PCPG (n=179)	NK_ImmuCellAI	0.0579758	0.459498	0.627806
THYM (n=120)	T cell CD8+_CIBERSORT	-0.0745874	0.428229	0.609522		PRAD (n=497)	Th2_ImmuCellAI	-0.000657999	0.989337	0.992227																				PCPG (n=179)	NKT_ImmuCellAI	0.20456	0.00839944	0.0334118
THYM (n=120)	T cell CD8+_CIBERSORT-ABS	0.181371	0.0523961	0.143424		PRAD (n=497)	Tr1_ImmuCellAI	-0.00309387	0.949896	0.974495																				PCPG (n=179)	Plasmacytoid dendritic cell_ABIS	0.177863	0.0222792	0.0716926
THYM (n=120)	T cell CD8+_CONSENSUS_TME	-0.351617	0.000116549	0.000988137		READ (n=165)	CD4_naive_ImmuCellAI	0.108104	0.206916	0.383317																				PCPG (n=179)	Plasmacytoid dendritic cell_XCELL	-0.0639158	0.414726	0.589226
THYM (n=120)	T cell CD8+_EPIC	-0.483732	4.3379e-08	1.16674e-06		READ (n=165)	CD4_T_ImmuCellAI	0.083421	0.330674	0.516051																				PCPG (n=179)	T cell NK_XCELL	-0.158398	0.0421504	0.116508
THYM (n=120)	T cell CD8+_MCPCOUNTER	-0.522143	2.16843e-09	9.39654e-08		READ (n=165)	Central_memory_ImmuCellAI	0.0310598	0.717622	0.84546																				PRAD (n=497)	DC_ImmuCellAI	-0.0714605	0.14616	0.298976
THYM (n=120)	T cell CD8+_QUANTISEQ	-0.517946	3.064e-09	1.19496e-07		READ (n=165)	T cell CD4+ (non-regulatory)_QUANTISEQ	-0.0161589	0.88053	0.941079																				PRAD (n=497)	Myeloid dendritic cell activated_CIBERSORT	-0.00647693	0.895341	0.949978
THYM (n=120)	T cell CD8+_TIMER	-0.547447	2.43373e-10	1.46024e-08		READ (n=165)	T cell CD4+ (non-regulatory)_XCELL	0.0863706	0.420932	0.605531																				PRAD (n=497)	Myeloid dendritic cell activated_CIBERSORT-ABS	-0.00595339	0.903758	0.953274
THYM (n=120)	T cell CD8+_XCELL	-0.64696	5.66414e-15	7.36338e-13		READ (n=165)	T cell CD4+ central memory_XCELL	-0.0028238	0.979047	0.985577																				PRAD (n=497)	Myeloid dendritic cell activated_XCELL	-0.25552	1.30967e-07	2.61448e-06
UCEC (n=545)	CD8_naive_ImmuCellAI	0.106514	0.0686655	0.171115		READ (n=165)	T cell CD4+ effector memory_XCELL	-0.274484	0.00923939	0.0386852																				PRAD (n=497)	Myeloid dendritic cell resting_CIBERSORT	0.126595	0.00983601	0.0381411
UCEC (n=545)	CD8_T_ImmuCellAI	0.108217	0.0643293	0.163442		READ (n=165)	T cell CD4+ memory activated_CIBERSORT	0.355903	0.000619522	0.00431154																				PRAD (n=497)	Myeloid dendritic cell resting_CIBERSORT-ABS	0.121494	0.0132588	0.0484508
UCEC (n=545)	CD8_TIDE	-0.0737792	0.207953	0.392744		READ (n=165)	T cell CD4+ memory activated_CIBERSORT-ABS	0.35471	0.000648129	0.00448036																				PRAD (n=497)	Myeloid dendritic cell_ABIS	0.0959638	0.0507549	0.135766
UCEC (n=545)	CTL_TIDE	-0.0979927	0.0940862	0.212618		READ (n=165)	T cell CD4+ memory resting_CIBERSORT	0.233372	0.0277365	0.0885921																				PRAD (n=497)	Myeloid dendritic cell_CONSENSUS_TME	-0.0686922	0.162475	0.319612
UCEC (n=545)	CTL.flag_TIDE	NA	NA	NA		READ (n=165)	T cell CD4+ memory resting_CIBERSORT-ABS	0.168426	0.114621	0.252264																				PRAD (n=497)	Myeloid dendritic cell_MCPCOUNTER	0.0542717	0.269994	0.450547
UCEC (n=545)	Cytotoxic_ImmuCellAI	0.0712538	0.223984	0.414983		READ (n=165)	T cell CD4+ memory_ABIS	-0.198923	0.0193363	0.0668334																				PRAD (n=497)	Myeloid dendritic cell_QUANTISEQ	0.0988849	0.0440832	0.120613
UCEC (n=545)	Exhausted_ImmuCellAI	-0.0392788	0.50303	0.669752		READ (n=165)	T cell CD4+ memory_XCELL	0.213706	0.044337	0.126502																				PRAD (n=497)	Myeloid dendritic cell_TIMER	0.0340257	0.489398	0.653807
UCEC (n=545)	T cell CD8+ central memory_XCELL	-0.199627	0.0622226	0.161241		READ (n=165)	T cell CD4+ naive_ABIS	0.22851	0.00702337	0.0311813																				PRAD (n=497)	Myeloid dendritic cell_XCELL	-0.0712448	0.147385	0.300341
UCEC (n=545)	T cell CD8+ effector memory_XCELL	-0.219677	0.039736	0.115022		READ (n=165)	T cell CD4+ naive_CIBERSORT	-0.264832	0.0121399	0.0475443																				PRAD (n=497)	NK cell activated_CIBERSORT	-0.116726	0.0173666	0.0588717
UCEC (n=545)	T cell CD8+ memory_ABIS	-0.185024	0.00146734	0.00892559		READ (n=165)	T cell CD4+ naive_CIBERSORT-ABS	-0.264832	0.0121399	0.0475443																				PRAD (n=497)	NK cell activated_CIBERSORT-ABS	-0.0924187	0.0599636	0.156515
UCEC (n=545)	T cell CD8+ naive_ABIS	0.194633	0.000809802	0.00554075		READ (n=165)	T cell CD4+ naive_XCELL	-0.101801	0.342476	0.530513																				PRAD (n=497)	NK cell resting_CIBERSORT	0.0246802	0.616136	0.75908
UCEC (n=545)	T cell CD8+ naive_XCELL	-0.0839905	0.436562	0.619124		READ (n=165)	T cell CD4+ Th1_XCELL	-0.0787069	0.46346	0.645086																				PRAD (n=497)	NK cell resting_CIBERSORT-ABS	0.024966	0.612056	0.755781
UCEC (n=545)	T cell CD8+_CIBERSORT	-0.0943134	0.382098	0.564462		READ (n=165)	T cell CD4+ Th2_XCELL	-0.0295119	0.783671	0.887189																				PRAD (n=497)	NK cell_ABIS	-0.0554029	0.260122	0.440206
UCEC (n=545)	T cell CD8+_CIBERSORT-ABS	-0.0787178	0.465994	0.644242		READ (n=165)	T cell CD4+_CONSENSUS_TME	0.0984447	0.250665	0.434223																				PRAD (n=497)	NK cell_CONSENSUS_TME	0.00421401	0.931794	0.963987
UCEC (n=545)	T cell CD8+_CONSENSUS_TME	-0.173102	0.00295067	0.0152982		READ (n=165)	T cell CD4+_EPIC	-0.146548	0.170563	0.337402																				PRAD (n=497)	NK cell_EPIC	-0.0810563	0.0991526	0.225499
UCEC (n=545)	T cell CD8+_EPIC	-0.0514037	0.634339	0.764736		READ (n=165)	T cell CD4+_TIMER	-0.0997555	0.352314	0.53681																				PRAD (n=497)	NK cell_MCPCOUNTER	-0.0810585	0.0991434	0.225499
UCEC (n=545)	T cell CD8+_MCPCOUNTER	-0.00856879	0.936846	0.956466		READ (n=165)	Th1_ImmuCellAI	0.00766465	0.928906	0.968394																				PRAD (n=497)	NK cell_QUANTISEQ	0.0148186	0.763426	0.860084
UCEC (n=545)	T cell CD8+_QUANTISEQ	-0.124578	0.2475	0.43875		READ (n=165)	Th17_ImmuCellAI	0.054087	0.528655	0.694534																				PRAD (n=497)	NK cell_XCELL	-0.0729018	0.138176	0.287694
UCEC (n=545)	T cell CD8+_TIMER	-0.193232	0.0712621	0.174974		READ (n=165)	Th2_ImmuCellAI	0.0257265	0.764545	0.875952																				PRAD (n=497)	NK_ImmuCellAI	-0.102219	0.0373844	0.104676
UCEC (n=545)	T cell CD8+_XCELL	-0.186979	0.0810964	0.191682		READ (n=165)	Tr1_ImmuCellAI	0.072508	0.398032	0.58484																				PRAD (n=497)	NKT_ImmuCellAI	-0.113093	0.0212042	0.0689371
UCS (n=57)	CD8_naive_ImmuCellAI	-0.12005	0.391865	0.572388		SARC (n=259)	CD4_naive_ImmuCellAI	0.12606	0.0496705	0.139367																				PRAD (n=497)	Plasmacytoid dendritic cell_ABIS	0.256154	1.21615e-07	2.52012e-06
UCS (n=57)	CD8_T_ImmuCellAI	0.040177	0.775159	0.872473		SARC (n=259)	CD4_T_ImmuCellAI	0.368344	3.18391e-09	1.2146e-07																				PRAD (n=497)	Plasmacytoid dendritic cell_XCELL	0.0463374	0.346386	0.528901
UCS (n=57)	CD8_TIDE	-0.0386043	0.783743	0.878333		SARC (n=259)	Central_memory_ImmuCellAI	-0.135744	0.0344367	0.104043																				PRAD (n=497)	T cell NK_XCELL	-0.27089	2.05875e-08	5.16125e-07
UCS (n=57)	CTL_TIDE	0.0715543	0.610643	0.750082		SARC (n=259)	T cell CD4+ (non-regulatory)_QUANTISEQ	-0.085142	0.185904	0.357781																				READ (n=165)	DC_ImmuCellAI	0.0836926	0.329096	0.512667
UCS (n=57)	CTL.flag_TIDE	NA	NA	NA		SARC (n=259)	T cell CD4+ (non-regulatory)_XCELL	-0.0299053	0.642735	0.788116																				READ (n=165)	Myeloid dendritic cell activated_CIBERSORT	0.0659227	0.539354	0.697988
UCS (n=57)	Cytotoxic_ImmuCellAI	-0.0897367	0.522819	0.687981		SARC (n=259)	T cell CD4+ central memory_XCELL	0.0637485	0.322358	0.508053																				READ (n=165)	Myeloid dendritic cell activated_CIBERSORT-ABS	0.0623392	0.561674	0.714014
UCS (n=57)	Exhausted_ImmuCellAI	0.00554367	0.968574	0.979881		SARC (n=259)	T cell CD4+ effector memory_XCELL	-0.305642	1.19391e-06	1.97739e-05																				READ (n=165)	Myeloid dendritic cell activated_XCELL	-0.0891001	0.406347	0.584056
UCS (n=57)	T cell CD8+ central memory_XCELL	0.0815075	0.561779	0.723082		SARC (n=259)	T cell CD4+ memory activated_CIBERSORT	0.019156	0.76639	0.877091																				READ (n=165)	Myeloid dendritic cell resting_CIBERSORT	0.0983546	0.359151	0.540733
UCS (n=57)	T cell CD8+ effector memory_XCELL	0.0646698	0.645474	0.773379		SARC (n=259)	T cell CD4+ memory activated_CIBERSORT-ABS	0.0197169	0.759756	0.87338																				READ (n=165)	Myeloid dendritic cell resting_CIBERSORT-ABS	0.111251	0.299303	0.483006
UCS (n=57)	T cell CD8+ memory_ABIS	-0.175917	0.207666	0.392744		SARC (n=259)	T cell CD4+ memory resting_CIBERSORT	0.0254197	0.693378	0.829476																				READ (n=165)	Myeloid dendritic cell_ABIS	0.181606	0.0330283	0.0962284
UCS (n=57)	T cell CD8+ naive_ABIS	0.260107	0.0599759	0.15847		SARC (n=259)	T cell CD4+ memory resting_CIBERSORT-ABS	-0.0410134	0.524577	0.690056																				READ (n=165)	Myeloid dendritic cell_CONSENSUS_TME	-0.0830822	0.332648	0.516643
UCS (n=57)	T cell CD8+ naive_XCELL	-0.282388	0.0404915	0.116115		SARC (n=259)	T cell CD4+ memory_ABIS	-0.0471831	0.464091	0.645093																				READ (n=165)	Myeloid dendritic cell_MCPCOUNTER	0.076229	0.477698	0.645074
UCS (n=57)	T cell CD8+_CIBERSORT	-0.114554	0.414059	0.593688		SARC (n=259)	T cell CD4+ memory_XCELL	-0.0245663	0.703178	0.839251																				READ (n=165)	Myeloid dendritic cell_QUANTISEQ	-0.0330272	0.758648	0.859879
UCS (n=57)	T cell CD8+_CIBERSORT-ABS	0.0321566	0.819195	0.894434		SARC (n=259)	T cell CD4+ naive_ABIS	-0.112189	0.0809233	0.200846																				READ (n=165)	Myeloid dendritic cell_TIMER	-0.00105773	0.992151	0.995846
UCS (n=57)	T cell CD8+_CONSENSUS_TME	0.166323	0.233933	0.423612		SARC (n=259)	T cell CD4+ naive_CIBERSORT	-0.0350604	0.586519	0.742156																				READ (n=165)	Myeloid dendritic cell_XCELL	-0.0865805	0.4198	0.593112
UCS (n=57)	T cell CD8+_EPIC	0.210205	0.130849	0.272893		SARC (n=259)	T cell CD4+ naive_CIBERSORT-ABS	-0.0366216	0.569952	0.731983																				READ (n=165)	NK cell activated_CIBERSORT	-0.184242	0.0839169	0.199696
UCS (n=57)	T cell CD8+_MCPCOUNTER	0.0970081	0.489552	0.662693		SARC (n=259)	T cell CD4+ naive_XCELL	-0.0542126	0.40015	0.585438																				READ (n=165)	NK cell activated_CIBERSORT-ABS	-0.164237	0.124057	0.267467
UCS (n=57)	T cell CD8+_QUANTISEQ	-0.0970434	0.489393	0.662693		SARC (n=259)	T cell CD4+ Th1_XCELL	0.00722733	0.910757	0.958202																				READ (n=165)	NK cell resting_CIBERSORT	0.0319609	0.766213	0.860084
UCS (n=57)	T cell CD8+_TIMER	-0.179373	0.198734	0.379003		SARC (n=259)	T cell CD4+ Th2_XCELL	-0.183715	0.00405861	0.0205929																				READ (n=165)	NK cell resting_CIBERSORT-ABS	0.0567205	0.597527	0.741235
UCS (n=57)	T cell CD8+_XCELL	-0.0166976	0.905537	0.93305		SARC (n=259)	T cell CD4+_CONSENSUS_TME	-0.163841	0.0105224	0.0426695																				READ (n=165)	NK cell_ABIS	0.177528	0.0372433	0.104553
UVM (n=80)	CD8_naive_ImmuCellAI	0.0679715	0.556954	0.721635		SARC (n=259)	T cell CD4+_EPIC	-0.0692689	0.282142	0.469477																				READ (n=165)	NK cell_CONSENSUS_TME	-0.0746509	0.384198	0.565028
UVM (n=80)	CD8_T_ImmuCellAI	0.310917	0.00591914	0.0262727		SARC (n=259)	T cell CD4+_TIMER	-0.208577	0.00107293	0.00690687																				READ (n=165)	NK cell_EPIC	0.0697246	0.516162	0.676913
UVM (n=80)	CD8_TIDE	0.066498	0.565555	0.723689		SARC (n=259)	Th1_ImmuCellAI	0.230099	0.00029799	0.00236099																				READ (n=165)	NK cell_MCPCOUNTER	-0.21365	0.0443934	0.121031
UVM (n=80)	CTL_TIDE	0.0174743	0.880102	0.920253		SARC (n=259)	Th17_ImmuCellAI	0.293406	3.27187e-06	4.68059e-05																				READ (n=165)	NK cell_QUANTISEQ	0.0374975	0.727185	0.844154
UVM (n=80)	CTL.flag_TIDE	-0.0490081	0.672102	0.799146		SARC (n=259)	Th2_ImmuCellAI	0.309674	8.47851e-07	1.48015e-05																				READ (n=165)	NK cell_XCELL	0.184678	0.0831745	0.198368
UVM (n=80)	Cytotoxic_ImmuCellAI	0.0796295	0.491194	0.662857		SARC (n=259)	Tr1_ImmuCellAI	0.348372	2.42866e-08	7.14721e-07																				READ (n=165)	NK_ImmuCellAI	0.00323862	0.969928	0.98269
UVM (n=80)	Exhausted_ImmuCellAI	-0.0653129	0.572518	0.724941		SKCM (n=470)	CD4_naive_ImmuCellAI	0.113126	0.0156553	0.0571808																				READ (n=165)	NKT_ImmuCellAI	-0.0972942	0.256272	0.439906
UVM (n=80)	T cell CD8+ central memory_XCELL	-0.0151746	0.895786	0.930377		SKCM (n=470)	CD4_T_ImmuCellAI	0.0770035	0.100534	0.235196																				READ (n=165)	Plasmacytoid dendritic cell_ABIS	0.119737	0.161864	0.318993
UVM (n=80)	T cell CD8+ effector memory_XCELL	0.0191118	0.868962	0.914697		SKCM (n=470)	Central_memory_ImmuCellAI	-0.110755	0.0179876	0.0632328																				READ (n=165)	Plasmacytoid dendritic cell_XCELL	0.128247	0.231022	0.410959
UVM (n=80)	T cell CD8+ memory_ABIS	-0.0408716	0.724142	0.83421		SKCM (n=470)	T cell CD4+ (non-regulatory)_QUANTISEQ	-0.153139	0.00103603	0.00671136																				READ (n=165)	T cell NK_XCELL	-0.252774	0.0168528	0.0574916
UVM (n=80)	T cell CD8+ naive_ABIS	0.0142285	0.90225	0.931711		SKCM (n=470)	T cell CD4+ (non-regulatory)_XCELL	-0.0804238	0.0862631	0.20857																				SARC (n=259)	DC_ImmuCellAI	-0.0176335	0.784482	0.870114
UVM (n=80)	T cell CD8+ naive_XCELL	0.21476	0.0607052	0.159213		SKCM (n=470)	T cell CD4+ central memory_XCELL	-0.048706	0.299346	0.484789																				SARC (n=259)	Myeloid dendritic cell activated_CIBERSORT	-0.0557432	0.386961	0.566771
UVM (n=80)	T cell CD8+_CIBERSORT	-0.140242	0.223788	0.414983		SKCM (n=470)	T cell CD4+ effector memory_XCELL	0.00407454	0.930854	0.96897																				SARC (n=259)	Myeloid dendritic cell activated_CIBERSORT-ABS	-0.0478596	0.457702	0.626145
UVM (n=80)	T cell CD8+_CIBERSORT-ABS	-0.0862333	0.455844	0.638345		SKCM (n=470)	T cell CD4+ memory activated_CIBERSORT	-0.0701671	0.13463	0.284058																				SARC (n=259)	Myeloid dendritic cell activated_XCELL	-0.257466	4.87634e-05	0.000434438
UVM (n=80)	T cell CD8+_CONSENSUS_TME	-0.0826364	0.474922	0.64762		SKCM (n=470)	T cell CD4+ memory activated_CIBERSORT-ABS	-0.0657884	0.16076	0.323404																				SARC (n=259)	Myeloid dendritic cell resting_CIBERSORT	-0.140148	0.0289461	0.086919
UVM (n=80)	T cell CD8+_EPIC	0.299739	0.00808808	0.0341011		SKCM (n=470)	T cell CD4+ memory resting_CIBERSORT	0.187375	5.67428e-05	0.000561972																				SARC (n=259)	Myeloid dendritic cell resting_CIBERSORT-ABS	-0.139976	0.0291454	0.0870325
UVM (n=80)	T cell CD8+_MCPCOUNTER	-0.0306097	0.791574	0.883301		SKCM (n=470)	T cell CD4+ memory resting_CIBERSORT-ABS	0.209381	6.5144e-06	8.38728e-05																				SARC (n=259)	Myeloid dendritic cell_ABIS	-0.290487	4.13301e-06	5.50047e-05
UVM (n=80)	T cell CD8+_QUANTISEQ	-0.069789	0.546432	0.710362		SKCM (n=470)	T cell CD4+ memory_ABIS	-0.0516721	0.270844	0.456578																				SARC (n=259)	Myeloid dendritic cell_CONSENSUS_TME	-0.236422	0.000199761	0.00138467
UVM (n=80)	T cell CD8+_TIMER	0.0255385	0.825505	0.894434		SKCM (n=470)	T cell CD4+ memory_XCELL	0.138743	0.00298782	0.016457																				SARC (n=259)	Myeloid dendritic cell_MCPCOUNTER	-0.235298	0.000214647	0.00147382
UVM (n=80)	T cell CD8+_XCELL	-0.0876314	0.448544	0.631524		SKCM (n=470)	T cell CD4+ naive_ABIS	0.221093	1.86595e-06	2.84918e-05																				SARC (n=259)	Myeloid dendritic cell_QUANTISEQ	0.329195	1.50199e-07	2.94389e-06
						SKCM (n=470)	T cell CD4+ naive_CIBERSORT	-0.10391	0.0264985	0.0862861																				SARC (n=259)	Myeloid dendritic cell_TIMER	-0.0725423	0.259964	0.440206
						SKCM (n=470)	T cell CD4+ naive_CIBERSORT-ABS	-0.100938	0.0311589	0.0969598																				SARC (n=259)	Myeloid dendritic cell_XCELL	-0.269154	2.11117e-05	0.00021883
						SKCM (n=470)	T cell CD4+ naive_XCELL	-0.111325	0.0174009	0.0615908																				SARC (n=259)	NK cell activated_CIBERSORT	-0.141016	0.0279573	0.0848955
						SKCM (n=470)	T cell CD4+ Th1_XCELL	-0.311851	9.65004e-12	6.62636e-10																				SARC (n=259)	NK cell activated_CIBERSORT-ABS	-0.174028	0.00653555	0.0276287
						SKCM (n=470)	T cell CD4+ Th2_XCELL	-0.0495223	0.29131	0.476355																				SARC (n=259)	NK cell resting_CIBERSORT	0.0776695	0.227691	0.408721
						SKCM (n=470)	T cell CD4+_CONSENSUS_TME	0.0768947	0.101017	0.235196																				SARC (n=259)	NK cell resting_CIBERSORT-ABS	0.0848065	0.187651	0.35614
						SKCM (n=470)	T cell CD4+_EPIC	0.338174	1.15918e-13	1.32662e-11																				SARC (n=259)	NK cell_ABIS	0.145918	0.0228996	0.0726645
						SKCM (n=470)	T cell CD4+_TIMER	0.0623651	0.183718	0.355027																				SARC (n=259)	NK cell_CONSENSUS_TME	-0.212713	0.000846736	0.00498788
						SKCM (n=470)	Th1_ImmuCellAI	-0.050389	0.282938	0.469534																				SARC (n=259)	NK cell_EPIC	0.0277867	0.666468	0.797219
						SKCM (n=470)	Th17_ImmuCellAI	0.100823	0.0313519	0.0972664																				SARC (n=259)	NK cell_MCPCOUNTER	-0.292282	3.58083e-06	4.82517e-05
						SKCM (n=470)	Th2_ImmuCellAI	0.0211977	0.651653	0.795263																				SARC (n=259)	NK cell_QUANTISEQ	0.062353	0.333086	0.516643
						SKCM (n=470)	Tr1_ImmuCellAI	0.187739	5.48541e-05	0.000548541																				SARC (n=259)	NK cell_XCELL	0.113347	0.0778196	0.18894
						SKCM-Primary (n=103)	CD4_naive_ImmuCellAI	-0.160236	0.107666	0.243193																				SARC (n=259)	NK_ImmuCellAI	-0.0941638	0.143316	0.294691
						SKCM-Primary (n=103)	CD4_T_ImmuCellAI	-0.0657769	0.511284	0.677186																				SARC (n=259)	NKT_ImmuCellAI	-0.120015	0.0617684	0.159297
						SKCM-Primary (n=103)	Central_memory_ImmuCellAI	-0.124534	0.212364	0.390598																				SARC (n=259)	Plasmacytoid dendritic cell_ABIS	-0.00315906	0.960926	0.978167
						SKCM-Primary (n=103)	T cell CD4+ (non-regulatory)_QUANTISEQ	-0.0409725	0.682632	0.821391																				SARC (n=259)	Plasmacytoid dendritic cell_XCELL	-0.361906	6.22425e-09	1.81344e-07
						SKCM-Primary (n=103)	T cell CD4+ (non-regulatory)_XCELL	-0.113468	0.256157	0.439004																				SARC (n=259)	T cell NK_XCELL	-0.499673	9.42534e-17	1.27006e-14
						SKCM-Primary (n=103)	T cell CD4+ central memory_XCELL	-0.0867709	0.385844	0.575083																				SKCM (n=470)	DC_ImmuCellAI	-0.0139531	0.766349	0.860084
						SKCM-Primary (n=103)	T cell CD4+ effector memory_XCELL	0.0173779	0.86237	0.931303																				SKCM (n=470)	Myeloid dendritic cell activated_CIBERSORT	-0.0303848	0.517496	0.677016
						SKCM-Primary (n=103)	T cell CD4+ memory activated_CIBERSORT	-0.0178181	0.858919	0.931303																				SKCM (n=470)	Myeloid dendritic cell activated_CIBERSORT-ABS	-0.0306056	0.514456	0.67646
						SKCM-Primary (n=103)	T cell CD4+ memory activated_CIBERSORT-ABS	-0.00313748	0.975033	0.985577																				SKCM (n=470)	Myeloid dendritic cell activated_XCELL	-0.138713	0.00299411	0.0139123
						SKCM-Primary (n=103)	T cell CD4+ memory resting_CIBERSORT	0.300011	0.00218752	0.0125874																				SKCM (n=470)	Myeloid dendritic cell resting_CIBERSORT	0.106622	0.0227818	0.0726645
						SKCM-Primary (n=103)	T cell CD4+ memory resting_CIBERSORT-ABS	0.276942	0.0048347	0.0231616																				SKCM (n=470)	Myeloid dendritic cell resting_CIBERSORT-ABS	0.11308	0.0156983	0.0542395
						SKCM-Primary (n=103)	T cell CD4+ memory_ABIS	-0.31874	0.0010945	0.00693585																				SKCM (n=470)	Myeloid dendritic cell_ABIS	0.193066	3.31665e-05	0.000319228
						SKCM-Primary (n=103)	T cell CD4+ memory_XCELL	0.249267	0.0115219	0.0459305																				SKCM (n=470)	Myeloid dendritic cell_CONSENSUS_TME	-0.0179958	0.701527	0.820223
						SKCM-Primary (n=103)	T cell CD4+ naive_ABIS	0.474843	4.59697e-07	9.10555e-06																				SKCM (n=470)	Myeloid dendritic cell_MCPCOUNTER	0.193067	3.31634e-05	0.000319228
						SKCM-Primary (n=103)	T cell CD4+ naive_CIBERSORT	-0.0147759	0.882818	0.941707																				SKCM (n=470)	Myeloid dendritic cell_QUANTISEQ	-0.09072	0.0528768	0.140315
						SKCM-Primary (n=103)	T cell CD4+ naive_CIBERSORT-ABS	-0.00388204	0.969111	0.982465																				SKCM (n=470)	Myeloid dendritic cell_TIMER	-0.123395	0.00834338	0.0334118
						SKCM-Primary (n=103)	T cell CD4+ naive_XCELL	-0.139682	0.161451	0.324161																				SKCM (n=470)	Myeloid dendritic cell_XCELL	-0.0946649	0.0433336	0.118864
						SKCM-Primary (n=103)	T cell CD4+ Th1_XCELL	-0.481872	2.93236e-07	6.51125e-06																				SKCM (n=470)	NK cell activated_CIBERSORT	-0.0997001	0.0332978	0.0966213
						SKCM-Primary (n=103)	T cell CD4+ Th2_XCELL	0.0933383	0.350773	0.536626																				SKCM (n=470)	NK cell activated_CIBERSORT-ABS	-0.025645	0.584918	0.733268
						SKCM-Primary (n=103)	T cell CD4+_CONSENSUS_TME	0.0994299	0.320085	0.506402																				SKCM (n=470)	NK cell resting_CIBERSORT	-0.0172563	0.713238	0.832111
						SKCM-Primary (n=103)	T cell CD4+_EPIC	0.45213	1.83859e-06	2.84918e-05																				SKCM (n=470)	NK cell resting_CIBERSORT-ABS	0.00601208	0.898124	0.950125
						SKCM-Primary (n=103)	T cell CD4+_TIMER	-0.059836	0.550239	0.712304																				SKCM (n=470)	NK cell_ABIS	0.190836	4.10118e-05	0.000371518
						SKCM-Primary (n=103)	Th1_ImmuCellAI	-0.112317	0.261045	0.445159																				SKCM (n=470)	NK cell_CONSENSUS_TME	-0.0290908	0.535498	0.69383
						SKCM-Primary (n=103)	Th17_ImmuCellAI	-0.0728544	0.466802	0.645733																				SKCM (n=470)	NK cell_EPIC	-0.139312	0.00287053	0.0135721
						SKCM-Primary (n=103)	Th2_ImmuCellAI	-0.020856	0.83518	0.925981																				SKCM (n=470)	NK cell_MCPCOUNTER	-0.0226244	0.629904	0.768321
						SKCM-Primary (n=103)	Tr1_ImmuCellAI	0.22564	0.0225921	0.0757977																				SKCM (n=470)	NK cell_QUANTISEQ	0.348376	1.85733e-14	1.82018e-12
						SKCM-Metastasis (n=367)	CD4_naive_ImmuCellAI	0.167741	0.00156246	0.00957937																				SKCM (n=470)	NK cell_XCELL	-0.103026	0.0278176	0.0847101
						SKCM-Metastasis (n=367)	CD4_T_ImmuCellAI	0.116381	0.0287956	0.0907016																				SKCM (n=470)	NK_ImmuCellAI	0.0687667	0.142605	0.293935
						SKCM-Metastasis (n=367)	Central_memory_ImmuCellAI	-0.0963234	0.0706783	0.180195																				SKCM (n=470)	NKT_ImmuCellAI	0.0473197	0.313328	0.498818
						SKCM-Metastasis (n=367)	T cell CD4+ (non-regulatory)_QUANTISEQ	-0.148253	0.00525495	0.0248284																				SKCM (n=470)	Plasmacytoid dendritic cell_ABIS	0.295007	1.3109e-10	6.72927e-09
						SKCM-Metastasis (n=367)	T cell CD4+ (non-regulatory)_XCELL	-0.0826102	0.121322	0.262671																				SKCM (n=470)	Plasmacytoid dendritic cell_XCELL	-0.238972	2.41657e-07	4.41537e-06
						SKCM-Metastasis (n=367)	T cell CD4+ central memory_XCELL	-0.0244904	0.646543	0.791842																				SKCM (n=470)	T cell NK_XCELL	-0.227157	9.5029e-07	1.50649e-05
						SKCM-Metastasis (n=367)	T cell CD4+ effector memory_XCELL	0.013115	0.806035	0.906349																				SKCM-Primary (n=103)	DC_ImmuCellAI	-0.0330235	0.741778	0.852427
						SKCM-Metastasis (n=367)	T cell CD4+ memory activated_CIBERSORT	-0.101642	0.0564113	0.153308																				SKCM-Primary (n=103)	Myeloid dendritic cell activated_CIBERSORT	0.0813914	0.416085	0.590184
						SKCM-Metastasis (n=367)	T cell CD4+ memory activated_CIBERSORT-ABS	-0.103558	0.0518951	0.142539																				SKCM-Primary (n=103)	Myeloid dendritic cell activated_CIBERSORT-ABS	0.0839461	0.401555	0.578494
						SKCM-Metastasis (n=367)	T cell CD4+ memory resting_CIBERSORT	0.149152	0.00498343	0.0237636																				SKCM-Primary (n=103)	Myeloid dendritic cell activated_XCELL	-0.143529	0.150103	0.302975
						SKCM-Metastasis (n=367)	T cell CD4+ memory resting_CIBERSORT-ABS	0.177981	0.000782386	0.00522652																				SKCM-Primary (n=103)	Myeloid dendritic cell resting_CIBERSORT	0.339802	0.000475637	0.0030161
						SKCM-Metastasis (n=367)	T cell CD4+ memory_ABIS	-0.0797382	0.134859	0.284058																				SKCM-Primary (n=103)	Myeloid dendritic cell resting_CIBERSORT-ABS	0.356384	0.000236529	0.00159866
						SKCM-Metastasis (n=367)	T cell CD4+ memory_XCELL	0.0476807	0.371766	0.560643																				SKCM-Primary (n=103)	Myeloid dendritic cell_ABIS	0.301606	0.0020658	0.0103578
						SKCM-Metastasis (n=367)	T cell CD4+ naive_ABIS	0.177452	0.000811577	0.00535849																				SKCM-Primary (n=103)	Myeloid dendritic cell_CONSENSUS_TME	-0.0298696	0.76569	0.860084
						SKCM-Metastasis (n=367)	T cell CD4+ naive_CIBERSORT	-0.13239	0.0127911	0.0487955																				SKCM-Primary (n=103)	Myeloid dendritic cell_MCPCOUNTER	0.223743	0.0237849	0.0749711
						SKCM-Metastasis (n=367)	T cell CD4+ naive_CIBERSORT-ABS	-0.131022	0.013756	0.0517104																				SKCM-Primary (n=103)	Myeloid dendritic cell_QUANTISEQ	-0.0145823	0.884342	0.941087
						SKCM-Metastasis (n=367)	T cell CD4+ naive_XCELL	-0.134516	0.0114103	0.0459305																				SKCM-Primary (n=103)	Myeloid dendritic cell_TIMER	-0.01101	0.912546	0.954454
						SKCM-Metastasis (n=367)	T cell CD4+ Th1_XCELL	-0.263883	4.911e-07	9.36727e-06																				SKCM-Primary (n=103)	Myeloid dendritic cell_XCELL	-0.0267864	0.789282	0.871769
						SKCM-Metastasis (n=367)	T cell CD4+ Th2_XCELL	-0.132576	0.0126649	0.0484938																				SKCM-Primary (n=103)	NK cell activated_CIBERSORT	-0.144081	0.148525	0.300958
						SKCM-Metastasis (n=367)	T cell CD4+_CONSENSUS_TME	-0.00439747	0.934386	0.96897																				SKCM-Primary (n=103)	NK cell activated_CIBERSORT-ABS	0.00496879	0.96047	0.978167
						SKCM-Metastasis (n=367)	T cell CD4+_EPIC	0.306258	4.21731e-09	1.49787e-07																				SKCM-Primary (n=103)	NK cell resting_CIBERSORT	0.0267947	0.789218	0.871769
						SKCM-Metastasis (n=367)	T cell CD4+_TIMER	0.0530196	0.320558	0.506402																				SKCM-Primary (n=103)	NK cell resting_CIBERSORT-ABS	0.0689356	0.491167	0.654703
						SKCM-Metastasis (n=367)	Th1_ImmuCellAI	-0.0119812	0.822512	0.915878																				SKCM-Primary (n=103)	NK cell_ABIS	0.263443	0.00746656	0.0306044
						SKCM-Metastasis (n=367)	Th17_ImmuCellAI	0.152109	0.00417776	0.020688																				SKCM-Primary (n=103)	NK cell_CONSENSUS_TME	-0.0970167	0.332029	0.51649
						SKCM-Metastasis (n=367)	Th2_ImmuCellAI	0.0814014	0.126885	0.270023																				SKCM-Primary (n=103)	NK cell_EPIC	-0.217403	0.0281688	0.0852976
						SKCM-Metastasis (n=367)	Tr1_ImmuCellAI	0.173039	0.00109762	0.00693585																				SKCM-Primary (n=103)	NK cell_MCPCOUNTER	0.0037936	0.969814	0.98269
						STAD (n=412)	CD4_naive_ImmuCellAI	0.00717464	0.889866	0.943778																				SKCM-Primary (n=103)	NK cell_QUANTISEQ	0.304122	0.00188627	0.00959148
						STAD (n=412)	CD4_T_ImmuCellAI	-0.0467498	0.366644	0.554542																				SKCM-Primary (n=103)	NK cell_XCELL	-0.1794	0.0712011	0.175541
						STAD (n=412)	Central_memory_ImmuCellAI	0.0649519	0.20951	0.387424																				SKCM-Primary (n=103)	NK_ImmuCellAI	-0.145392	0.144828	0.296814
						STAD (n=412)	T cell CD4+ (non-regulatory)_QUANTISEQ	-0.0901002	0.0814203	0.201583																				SKCM-Primary (n=103)	NKT_ImmuCellAI	0.0651961	0.51503	0.67646
						STAD (n=412)	T cell CD4+ (non-regulatory)_XCELL	-0.0613193	0.236178	0.419133																				SKCM-Primary (n=103)	Plasmacytoid dendritic cell_ABIS	0.480902	3.12175e-07	5.51679e-06
						STAD (n=412)	T cell CD4+ central memory_XCELL	-0.0547601	0.290202	0.476355																				SKCM-Primary (n=103)	Plasmacytoid dendritic cell_XCELL	-0.317795	0.00113462	0.00627242
						STAD (n=412)	T cell CD4+ effector memory_XCELL	-0.124645	0.0157305	0.0571845																				SKCM-Primary (n=103)	T cell NK_XCELL	-0.334009	0.000601734	0.00368562
						STAD (n=412)	T cell CD4+ memory activated_CIBERSORT	0.185508	0.000304131	0.00239126																				SKCM-Metastasis (n=367)	DC_ImmuCellAI	-0.0439285	0.410615	0.586282
						STAD (n=412)	T cell CD4+ memory activated_CIBERSORT-ABS	0.180025	0.000459731	0.00331135																				SKCM-Metastasis (n=367)	Myeloid dendritic cell activated_CIBERSORT	-0.0476369	0.372206	0.551909
						STAD (n=412)	T cell CD4+ memory resting_CIBERSORT	-0.0446279	0.388819	0.57625																				SKCM-Metastasis (n=367)	Myeloid dendritic cell activated_CIBERSORT-ABS	-0.0481917	0.366657	0.548496
						STAD (n=412)	T cell CD4+ memory resting_CIBERSORT-ABS	-0.0667637	0.197052	0.37241																				SKCM-Metastasis (n=367)	Myeloid dendritic cell activated_XCELL	-0.211672	6.11397e-05	0.000522731
						STAD (n=412)	T cell CD4+ memory_ABIS	-0.07769	0.133172	0.281658																				SKCM-Metastasis (n=367)	Myeloid dendritic cell resting_CIBERSORT	0.0693289	0.193767	0.364221
						STAD (n=412)	T cell CD4+ memory_XCELL	0.0518488	0.316648	0.503314																				SKCM-Metastasis (n=367)	Myeloid dendritic cell resting_CIBERSORT-ABS	0.0713474	0.181077	0.346101
						STAD (n=412)	T cell CD4+ naive_ABIS	0.13631	0.00821367	0.0355466																				SKCM-Metastasis (n=367)	Myeloid dendritic cell_ABIS	0.155463	0.00340763	0.0157658
						STAD (n=412)	T cell CD4+ naive_CIBERSORT	-0.035721	0.490417	0.6629																				SKCM-Metastasis (n=367)	Myeloid dendritic cell_CONSENSUS_TME	-0.0917849	0.0850694	0.201993
						STAD (n=412)	T cell CD4+ naive_CIBERSORT-ABS	-0.035721	0.490417	0.6629																				SKCM-Metastasis (n=367)	Myeloid dendritic cell_MCPCOUNTER	0.144797	0.00642608	0.0272729
						STAD (n=412)	T cell CD4+ naive_XCELL	-0.0655334	0.205451	0.381287																				SKCM-Metastasis (n=367)	Myeloid dendritic cell_QUANTISEQ	-0.113296	0.0333424	0.0966213
						STAD (n=412)	T cell CD4+ Th1_XCELL	0.0665821	0.198276	0.372626																				SKCM-Metastasis (n=367)	Myeloid dendritic cell_TIMER	-0.18425	0.000502733	0.00315085
						STAD (n=412)	T cell CD4+ Th2_XCELL	0.160673	0.00180037	0.0109081																				SKCM-Metastasis (n=367)	Myeloid dendritic cell_XCELL	-0.130617	0.0140533	0.0502744
						STAD (n=412)	T cell CD4+_CONSENSUS_TME	-0.0973102	0.059757	0.159043																				SKCM-Metastasis (n=367)	NK cell activated_CIBERSORT	-0.0791757	0.137642	0.287694
						STAD (n=412)	T cell CD4+_EPIC	-0.0497937	0.336236	0.523744																				SKCM-Metastasis (n=367)	NK cell activated_CIBERSORT-ABS	-0.0603063	0.25845	0.440206
						STAD (n=412)	T cell CD4+_TIMER	-0.151878	0.00319416	0.0174073																				SKCM-Metastasis (n=367)	NK cell resting_CIBERSORT	-0.0172922	0.746117	0.852931
						STAD (n=412)	Th1_ImmuCellAI	-0.0265292	0.608573	0.756128																				SKCM-Metastasis (n=367)	NK cell resting_CIBERSORT-ABS	0.000167871	0.997492	0.997492
						STAD (n=412)	Th17_ImmuCellAI	-0.0746586	0.149036	0.30949																				SKCM-Metastasis (n=367)	NK cell_ABIS	0.206846	9.04355e-05	0.000727533
						STAD (n=412)	Th2_ImmuCellAI	-0.0249947	0.629465	0.776754																				SKCM-Metastasis (n=367)	NK cell_CONSENSUS_TME	-0.0830435	0.119375	0.260911
						STAD (n=412)	Tr1_ImmuCellAI	-0.0049101	0.9245	0.965756																				SKCM-Metastasis (n=367)	NK cell_EPIC	-0.119845	0.0243338	0.0762208
						TGCT (n=134)	CD4_naive_ImmuCellAI	0.20633	0.0180581	0.0632648																				SKCM-Metastasis (n=367)	NK cell_MCPCOUNTER	-0.057948	0.27757	0.457923
						TGCT (n=134)	CD4_T_ImmuCellAI	0.0632723	0.47278	0.65102																				SKCM-Metastasis (n=367)	NK cell_QUANTISEQ	0.371178	5.67042e-13	4.07514e-11
						TGCT (n=134)	Central_memory_ImmuCellAI	0.14717	0.0934556	0.222988																				SKCM-Metastasis (n=367)	NK cell_XCELL	-0.10208	0.0553515	0.14589
						TGCT (n=134)	T cell CD4+ (non-regulatory)_QUANTISEQ	0.141795	0.106195	0.242529																				SKCM-Metastasis (n=367)	NK_ImmuCellAI	0.0670884	0.2086	0.380493
						TGCT (n=134)	T cell CD4+ (non-regulatory)_XCELL	0.0866574	0.325024	0.510327																				SKCM-Metastasis (n=367)	NKT_ImmuCellAI	0.061121	0.252062	0.435641
						TGCT (n=134)	T cell CD4+ central memory_XCELL	-0.0860586	0.328391	0.514538																				SKCM-Metastasis (n=367)	Plasmacytoid dendritic cell_ABIS	0.251336	1.73205e-06	2.48953e-05
						TGCT (n=134)	T cell CD4+ effector memory_XCELL	0.0173234	0.844305	0.929949																				SKCM-Metastasis (n=367)	Plasmacytoid dendritic cell_XCELL	-0.277971	1.10187e-07	2.37563e-06
						TGCT (n=134)	T cell CD4+ memory activated_CIBERSORT	-0.249954	0.0039858	0.0204247																				SKCM-Metastasis (n=367)	T cell NK_XCELL	-0.192691	0.000270874	0.00179142
						TGCT (n=134)	T cell CD4+ memory activated_CIBERSORT-ABS	-0.245096	0.00477945	0.0230039																				STAD (n=412)	DC_ImmuCellAI	0.187772	0.000255553	0.00170053
						TGCT (n=134)	T cell CD4+ memory resting_CIBERSORT	0.368696	1.47e-05	0.000176058																				STAD (n=412)	Myeloid dendritic cell activated_CIBERSORT	-0.0468033	0.366096	0.548496
						TGCT (n=134)	T cell CD4+ memory resting_CIBERSORT-ABS	0.359953	2.41287e-05	0.000270136																				STAD (n=412)	Myeloid dendritic cell activated_CIBERSORT-ABS	-0.0593683	0.25145	0.435641
						TGCT (n=134)	T cell CD4+ memory_ABIS	0.0267315	0.76183	0.874476																				STAD (n=412)	Myeloid dendritic cell activated_XCELL	-0.222841	1.32598e-05	0.000145858
						TGCT (n=134)	T cell CD4+ memory_XCELL	0.0027031	0.975555	0.985577																				STAD (n=412)	Myeloid dendritic cell resting_CIBERSORT	0.0463766	0.370486	0.550577
						TGCT (n=134)	T cell CD4+ naive_ABIS	0.454869	4.81361e-08	1.2395e-06																				STAD (n=412)	Myeloid dendritic cell resting_CIBERSORT-ABS	0.0525429	0.310205	0.496478
						TGCT (n=134)	T cell CD4+ naive_CIBERSORT	0.015394	0.861462	0.931303																				STAD (n=412)	Myeloid dendritic cell_ABIS	0.0424467	0.412443	0.587337
						TGCT (n=134)	T cell CD4+ naive_CIBERSORT-ABS	0.0159436	0.856567	0.931303																				STAD (n=412)	Myeloid dendritic cell_CONSENSUS_TME	-0.125071	0.0153744	0.0534634
						TGCT (n=134)	T cell CD4+ naive_XCELL	-0.00595885	0.946145	0.9719																				STAD (n=412)	Myeloid dendritic cell_MCPCOUNTER	-0.0830133	0.108505	0.24217
						TGCT (n=134)	T cell CD4+ Th1_XCELL	-0.238511	0.00608006	0.02771																				STAD (n=412)	Myeloid dendritic cell_QUANTISEQ	-0.0376462	0.467324	0.636884
						TGCT (n=134)	T cell CD4+ Th2_XCELL	-0.253671	0.00346061	0.0182791																				STAD (n=412)	Myeloid dendritic cell_TIMER	-0.0871966	0.0917705	0.212749
						TGCT (n=134)	T cell CD4+_CONSENSUS_TME	-0.0214731	0.807662	0.907188																				STAD (n=412)	Myeloid dendritic cell_XCELL	-0.139328	0.00688704	0.028665
						TGCT (n=134)	T cell CD4+_EPIC	0.220144	0.0115177	0.0459305																				STAD (n=412)	NK cell activated_CIBERSORT	-0.193824	0.000158904	0.00118137
						TGCT (n=134)	T cell CD4+_TIMER	0.292949	0.000684711	0.00467054																				STAD (n=412)	NK cell activated_CIBERSORT-ABS	-0.201256	8.68998e-05	0.000704346
						TGCT (n=134)	Th1_ImmuCellAI	-0.142381	0.104742	0.239743																				STAD (n=412)	NK cell resting_CIBERSORT	0.222967	1.31068e-05	0.000145662
						TGCT (n=134)	Th17_ImmuCellAI	0.00663586	0.940037	0.96897																				STAD (n=412)	NK cell resting_CIBERSORT-ABS	0.224757	1.11175e-05	0.000127497
						TGCT (n=134)	Th2_ImmuCellAI	-0.0820213	0.351672	0.536626																				STAD (n=412)	NK cell_ABIS	0.0443988	0.391261	0.57061
						TGCT (n=134)	Tr1_ImmuCellAI	0.250684	0.00387732	0.0199992																				STAD (n=412)	NK cell_CONSENSUS_TME	-0.115815	0.0249095	0.0776081
						THCA (n=505)	CD4_naive_ImmuCellAI	-0.17327	0.000136099	0.00118189																				STAD (n=412)	NK cell_EPIC	-0.0821803	0.112108	0.248667
						THCA (n=505)	CD4_T_ImmuCellAI	-0.178089	8.74665e-05	0.000811626																				STAD (n=412)	NK cell_MCPCOUNTER	-0.00127963	0.980297	0.987626
						THCA (n=505)	Central_memory_ImmuCellAI	0.0306852	0.502422	0.672661																				STAD (n=412)	NK cell_QUANTISEQ	-0.0506658	0.327831	0.511436
						THCA (n=505)	T cell CD4+ (non-regulatory)_QUANTISEQ	-0.125878	0.0057509	0.0268028																				STAD (n=412)	NK cell_XCELL	-0.01463	0.777654	0.867817
						THCA (n=505)	T cell CD4+ (non-regulatory)_XCELL	-0.0771047	0.0915288	0.219754																				STAD (n=412)	NK_ImmuCellAI	-0.071739	0.165634	0.324643
						THCA (n=505)	T cell CD4+ central memory_XCELL	0.0325758	0.476448	0.654628																				STAD (n=412)	NKT_ImmuCellAI	0.0624185	0.227868	0.408721
						THCA (n=505)	T cell CD4+ effector memory_XCELL	-0.228393	4.24128e-07	8.58178e-06																				STAD (n=412)	Plasmacytoid dendritic cell_ABIS	0.139394	0.0068602	0.0286639
						THCA (n=505)	T cell CD4+ memory activated_CIBERSORT	-0.0650039	0.155039	0.316192																				STAD (n=412)	Plasmacytoid dendritic cell_XCELL	0.0211801	0.682666	0.806643
						THCA (n=505)	T cell CD4+ memory activated_CIBERSORT-ABS	-0.0650898	0.154493	0.316192																				STAD (n=412)	T cell NK_XCELL	-0.128571	0.0127093	0.04676
						THCA (n=505)	T cell CD4+ memory resting_CIBERSORT	-0.0911579	0.0459209	0.129941																				TGCT (n=134)	DC_ImmuCellAI	0.0216118	0.806444	0.880797
						THCA (n=505)	T cell CD4+ memory resting_CIBERSORT-ABS	-0.0715379	0.117528	0.257014																				TGCT (n=134)	Myeloid dendritic cell activated_CIBERSORT	0.0226683	0.797181	0.875114
						THCA (n=505)	T cell CD4+ memory_ABIS	-0.352221	1.82159e-15	3.75247e-13																				TGCT (n=134)	Myeloid dendritic cell activated_CIBERSORT-ABS	0.0229842	0.794417	0.872968
						THCA (n=505)	T cell CD4+ memory_XCELL	-0.159592	0.000448292	0.0032517																				TGCT (n=134)	Myeloid dendritic cell activated_XCELL	-0.0288289	0.743768	0.852427
						THCA (n=505)	T cell CD4+ naive_ABIS	0.483315	1.82238e-29	1.87705e-26																				TGCT (n=134)	Myeloid dendritic cell resting_CIBERSORT	-0.0354007	0.68811	0.809002
						THCA (n=505)	T cell CD4+ naive_CIBERSORT	0.025743	0.573692	0.734041																				TGCT (n=134)	Myeloid dendritic cell resting_CIBERSORT-ABS	-0.0190654	0.828877	0.897118
						THCA (n=505)	T cell CD4+ naive_CIBERSORT-ABS	0.0257874	0.57303	0.734041																				TGCT (n=134)	Myeloid dendritic cell_ABIS	0.306906	0.000363184	0.0023728
						THCA (n=505)	T cell CD4+ naive_XCELL	-0.21364	2.32326e-06	3.41851e-05																				TGCT (n=134)	Myeloid dendritic cell_CONSENSUS_TME	-0.0979166	0.265862	0.445722
						THCA (n=505)	T cell CD4+ Th1_XCELL	-0.265156	3.63338e-09	1.33657e-07																				TGCT (n=134)	Myeloid dendritic cell_MCPCOUNTER	0.087226	0.321848	0.505024
						THCA (n=505)	T cell CD4+ Th2_XCELL	-0.132628	0.00360229	0.0189304																				TGCT (n=134)	Myeloid dendritic cell_QUANTISEQ	0.0427652	0.627675	0.768321
						THCA (n=505)	T cell CD4+_CONSENSUS_TME	-0.130637	0.0041444	0.0206751																				TGCT (n=134)	Myeloid dendritic cell_TIMER	0.100189	0.254874	0.439188
						THCA (n=505)	T cell CD4+_EPIC	0.195267	1.64388e-05	0.000190247																				TGCT (n=134)	Myeloid dendritic cell_XCELL	0.00986199	0.910985	0.954365
						THCA (n=505)	T cell CD4+_TIMER	-0.184195	4.91206e-05	0.000499824																				TGCT (n=134)	NK cell activated_CIBERSORT	-0.112766	0.199704	0.37059
						THCA (n=505)	Th1_ImmuCellAI	-0.266246	3.1184e-09	1.2146e-07																				TGCT (n=134)	NK cell activated_CIBERSORT-ABS	-0.037966	0.666809	0.797219
						THCA (n=505)	Th17_ImmuCellAI	0.163631	0.000318328	0.00244685																				TGCT (n=134)	NK cell resting_CIBERSORT	0.0427043	0.628166	0.768321
						THCA (n=505)	Th2_ImmuCellAI	-0.232171	2.69249e-07	6.30286e-06																				TGCT (n=134)	NK cell resting_CIBERSORT-ABS	0.0547606	0.534453	0.69383
						THCA (n=505)	Tr1_ImmuCellAI	-0.0561819	0.219205	0.398907																				TGCT (n=134)	NK cell_ABIS	0.122939	0.161834	0.318993
						THYM (n=120)	CD4_naive_ImmuCellAI	-0.456313	2.97115e-07	6.51125e-06																				TGCT (n=134)	NK cell_CONSENSUS_TME	-0.275479	0.00144937	0.00764837
						THYM (n=120)	CD4_T_ImmuCellAI	-0.522276	2.14468e-09	8.83607e-08																				TGCT (n=134)	NK cell_EPIC	-0.327199	0.000136392	0.00103542
						THYM (n=120)	Central_memory_ImmuCellAI	-0.496506	1.66824e-08	5.20692e-07																				TGCT (n=134)	NK cell_MCPCOUNTER	-0.150659	0.0858587	0.203419
						THYM (n=120)	T cell CD4+ (non-regulatory)_QUANTISEQ	0.353417	0.000106898	0.000965829																				TGCT (n=134)	NK cell_QUANTISEQ	-0.0726934	0.409296	0.585481
						THYM (n=120)	T cell CD4+ (non-regulatory)_XCELL	-0.410952	5.06583e-06	6.86553e-05																				TGCT (n=134)	NK cell_XCELL	-0.0956691	0.277044	0.457923
						THYM (n=120)	T cell CD4+ central memory_XCELL	0.182901	0.0504053	0.140317																				TGCT (n=134)	NK_ImmuCellAI	0.109324	0.213864	0.389201
						THYM (n=120)	T cell CD4+ effector memory_XCELL	-0.488339	3.08696e-08	8.53784e-07																				TGCT (n=134)	NKT_ImmuCellAI	0.159093	0.0695192	0.17228
						THYM (n=120)	T cell CD4+ memory activated_CIBERSORT	-0.427555	1.88101e-06	2.84918e-05																				TGCT (n=134)	Plasmacytoid dendritic cell_ABIS	0.279307	0.00123479	0.00668898
						THYM (n=120)	T cell CD4+ memory activated_CIBERSORT-ABS	-0.414451	4.1293e-06	5.74754e-05																				TGCT (n=134)	Plasmacytoid dendritic cell_XCELL	-0.332481	0.000104488	0.000822175
						THYM (n=120)	T cell CD4+ memory resting_CIBERSORT	0.267263	0.00388334	0.0199992																				TGCT (n=134)	T cell NK_XCELL	-0.240601	0.00563679	0.0245019
						THYM (n=120)	T cell CD4+ memory resting_CIBERSORT-ABS	0.305842	0.000887405	0.00578498																				THCA (n=505)	DC_ImmuCellAI	0.285661	1.82324e-10	8.93388e-09
						THYM (n=120)	T cell CD4+ memory_ABIS	-0.44897	4.83732e-07	9.36727e-06																				THCA (n=505)	Myeloid dendritic cell activated_CIBERSORT	0.0992681	0.0296632	0.0876601
						THYM (n=120)	T cell CD4+ memory_XCELL	-0.366062	5.73982e-05	0.000563049																				THCA (n=505)	Myeloid dendritic cell activated_CIBERSORT-ABS	0.10382	0.0229183	0.0726645
						THYM (n=120)	T cell CD4+ naive_ABIS	0.0572452	0.543401	0.709382																				THCA (n=505)	Myeloid dendritic cell activated_XCELL	-0.219389	1.2143e-06	1.81808e-05
						THYM (n=120)	T cell CD4+ naive_CIBERSORT	-0.383646	2.31285e-05	0.000261784																				THCA (n=505)	Myeloid dendritic cell resting_CIBERSORT	0.048275	0.291192	0.473461
						THYM (n=120)	T cell CD4+ naive_CIBERSORT-ABS	-0.308774	0.000786515	0.00522652																				THCA (n=505)	Myeloid dendritic cell resting_CIBERSORT-ABS	0.0286016	0.53189	0.69165
						THYM (n=120)	T cell CD4+ naive_XCELL	-0.662567	7.33014e-16	1.88751e-13																				THCA (n=505)	Myeloid dendritic cell_ABIS	0.153064	0.000766648	0.00459137
						THYM (n=120)	T cell CD4+ Th1_XCELL	-0.590976	3.58025e-12	2.83666e-10																				THCA (n=505)	Myeloid dendritic cell_CONSENSUS_TME	-0.18674	3.84064e-05	0.000353864
						THYM (n=120)	T cell CD4+ Th2_XCELL	-0.531441	9.91344e-10	4.64129e-08																				THCA (n=505)	Myeloid dendritic cell_MCPCOUNTER	-0.111512	0.0145106	0.0514555
						THYM (n=120)	T cell CD4+_CONSENSUS_TME	-0.310252	0.000739755	0.00498005																				THCA (n=505)	Myeloid dendritic cell_QUANTISEQ	-0.00359866	0.937321	0.966279
						THYM (n=120)	T cell CD4+_EPIC	0.40866	5.78446e-06	7.63846e-05																				THCA (n=505)	Myeloid dendritic cell_TIMER	0.126808	0.00539894	0.023563
						THYM (n=120)	T cell CD4+_TIMER	-0.609837	4.69508e-13	4.3963e-11																				THCA (n=505)	Myeloid dendritic cell_XCELL	-0.130606	0.00415343	0.0186558
						THYM (n=120)	Th1_ImmuCellAI	-0.349056	0.000131679	0.00116922																				THCA (n=505)	NK cell activated_CIBERSORT	-0.0537687	0.239678	0.421527
						THYM (n=120)	Th17_ImmuCellAI	-0.368997	4.94971e-05	0.000499824																				THCA (n=505)	NK cell activated_CIBERSORT-ABS	-0.0293622	0.521033	0.679992
						THYM (n=120)	Th2_ImmuCellAI	-0.182228	0.0512742	0.141588																				THCA (n=505)	NK cell resting_CIBERSORT	-0.00338843	0.940976	0.967963
						THYM (n=120)	Tr1_ImmuCellAI	-0.371637	4.32706e-05	0.000445688																				THCA (n=505)	NK cell resting_CIBERSORT-ABS	0.00274	0.952256	0.975791
						UCEC (n=545)	CD4_naive_ImmuCellAI	-0.060841	0.299298	0.484789																				THCA (n=505)	NK cell_ABIS	0.331177	9.47626e-14	8.51284e-12
						UCEC (n=545)	CD4_T_ImmuCellAI	-0.0981594	0.0935252	0.222988																				THCA (n=505)	NK cell_CONSENSUS_TME	-0.147181	0.00122153	0.00666594
						UCEC (n=545)	Central_memory_ImmuCellAI	0.0806214	0.168711	0.335147																				THCA (n=505)	NK cell_EPIC	-0.111413	0.0145989	0.0515988
						UCEC (n=545)	T cell CD4+ (non-regulatory)_QUANTISEQ	0.0194061	0.857577	0.931303																				THCA (n=505)	NK cell_MCPCOUNTER	0.00596813	0.896238	0.949994
						UCEC (n=545)	T cell CD4+ (non-regulatory)_XCELL	-0.225749	0.0344453	0.104043																				THCA (n=505)	NK cell_QUANTISEQ	0.0620166	0.174947	0.336773
						UCEC (n=545)	T cell CD4+ central memory_XCELL	-0.058417	0.588765	0.744083																				THCA (n=505)	NK cell_XCELL	-0.0657472	0.150363	0.302975
						UCEC (n=545)	T cell CD4+ effector memory_XCELL	-0.414496	5.94769e-05	0.000577936																				THCA (n=505)	NK_ImmuCellAI	0.160046	0.000431549	0.00280247
						UCEC (n=545)	T cell CD4+ memory activated_CIBERSORT	-0.126772	0.239206	0.421887																				THCA (n=505)	NKT_ImmuCellAI	-0.01489	0.744885	0.852427
						UCEC (n=545)	T cell CD4+ memory activated_CIBERSORT-ABS	-0.129982	0.22742	0.408801																				THCA (n=505)	Plasmacytoid dendritic cell_ABIS	0.500014	9.95429e-32	1.07307e-28
						UCEC (n=545)	T cell CD4+ memory resting_CIBERSORT	0.00894188	0.934102	0.96897																				THCA (n=505)	Plasmacytoid dendritic cell_XCELL	-0.277067	6.58623e-10	2.83998e-08
						UCEC (n=545)	T cell CD4+ memory resting_CIBERSORT-ABS	0.0092002	0.932203	0.96897																				THCA (n=505)	T cell NK_XCELL	-0.201725	8.43207e-06	0.000103293
						UCEC (n=545)	T cell CD4+ memory_ABIS	-0.0868279	0.138153	0.289813																				THYM (n=120)	DC_ImmuCellAI	0.285116	0.00201173	0.0101814
						UCEC (n=545)	T cell CD4+ memory_XCELL	0.0316815	0.769504	0.879028																				THYM (n=120)	Myeloid dendritic cell activated_CIBERSORT	0.0706372	0.453157	0.621506
						UCEC (n=545)	T cell CD4+ naive_ABIS	0.212378	0.000250599	0.00201654																				THYM (n=120)	Myeloid dendritic cell activated_CIBERSORT-ABS	0.0706372	0.453157	0.621506
						UCEC (n=545)	T cell CD4+ naive_CIBERSORT	-0.0182195	0.866202	0.931303																				THYM (n=120)	Myeloid dendritic cell activated_XCELL	-0.267722	0.00382022	0.0175242
						UCEC (n=545)	T cell CD4+ naive_CIBERSORT-ABS	-0.0143261	0.894608	0.946203																				THYM (n=120)	Myeloid dendritic cell resting_CIBERSORT	0.0670857	0.476243	0.645074
						UCEC (n=545)	T cell CD4+ naive_XCELL	-0.106307	0.324238	0.509871																				THYM (n=120)	Myeloid dendritic cell resting_CIBERSORT-ABS	0.195071	0.0366932	0.103278
						UCEC (n=545)	T cell CD4+ Th1_XCELL	-0.286584	0.00678971	0.030505																				THYM (n=120)	Myeloid dendritic cell_ABIS	0.256398	0.00567627	0.0245579
						UCEC (n=545)	T cell CD4+ Th2_XCELL	0.146698	0.172612	0.339942																				THYM (n=120)	Myeloid dendritic cell_CONSENSUS_TME	-0.126946	0.176392	0.33895
						UCEC (n=545)	T cell CD4+_CONSENSUS_TME	-0.0633473	0.279794	0.467866																				THYM (n=120)	Myeloid dendritic cell_MCPCOUNTER	-0.461102	2.14885e-07	3.9939e-06
						UCEC (n=545)	T cell CD4+_EPIC	0.0823324	0.445703	0.62715																				THYM (n=120)	Myeloid dendritic cell_QUANTISEQ	0.679307	7.1118e-17	1.09522e-14
						UCEC (n=545)	T cell CD4+_TIMER	-0.0703578	0.514797	0.678926																				THYM (n=120)	Myeloid dendritic cell_TIMER	-0.496555	1.66204e-08	4.36996e-07
						UCEC (n=545)	Th1_ImmuCellAI	-0.160463	0.00590876	0.0272916																				THYM (n=120)	Myeloid dendritic cell_XCELL	-0.615579	2.46223e-13	2.04176e-11
						UCEC (n=545)	Th17_ImmuCellAI	0.0312249	0.594498	0.746473																				THYM (n=120)	NK cell activated_CIBERSORT	0.450764	4.29877e-07	7.47431e-06
						UCEC (n=545)	Th2_ImmuCellAI	-0.105347	0.0717732	0.18189																				THYM (n=120)	NK cell activated_CIBERSORT-ABS	0.470097	1.15338e-07	2.43792e-06
						UCEC (n=545)	Tr1_ImmuCellAI	0.0645772	0.270545	0.456578																				THYM (n=120)	NK cell resting_CIBERSORT	-0.312794	0.000665222	0.00405147
						UCS (n=57)	CD4_naive_ImmuCellAI	0.24909	0.0720779	0.181961																				THYM (n=120)	NK cell resting_CIBERSORT-ABS	-0.296894	0.00127289	0.00686087
						UCS (n=57)	CD4_T_ImmuCellAI	0.160605	0.25063	0.434223																				THYM (n=120)	NK cell_ABIS	0.0869963	0.355229	0.537832
						UCS (n=57)	Central_memory_ImmuCellAI	-0.0237637	0.865875	0.931303																				THYM (n=120)	NK cell_CONSENSUS_TME	0.275969	0.00283289	0.0134531
						UCS (n=57)	T cell CD4+ (non-regulatory)_QUANTISEQ	-0.183268	0.188996	0.362507																				THYM (n=120)	NK cell_EPIC	0.174624	0.0619655	0.159424
						UCS (n=57)	T cell CD4+ (non-regulatory)_XCELL	-0.120602	0.389676	0.57625																				THYM (n=120)	NK cell_MCPCOUNTER	0.528567	1.26586e-09	4.54867e-08
						UCS (n=57)	T cell CD4+ central memory_XCELL	-0.0958312	0.49486	0.665413																				THYM (n=120)	NK cell_QUANTISEQ	0.170997	0.0676722	0.170048
						UCS (n=57)	T cell CD4+ effector memory_XCELL	0.0229659	0.870338	0.9338																				THYM (n=120)	NK cell_XCELL	0.12151	0.1958	0.36581
						UCS (n=57)	T cell CD4+ memory activated_CIBERSORT	-0.0263743	0.851299	0.930826																				THYM (n=120)	NK_ImmuCellAI	0.223628	0.0162854	0.0559096
						UCS (n=57)	T cell CD4+ memory activated_CIBERSORT-ABS	-0.0263743	0.851299	0.930826																				THYM (n=120)	NKT_ImmuCellAI	0.511677	5.09069e-09	1.52438e-07
						UCS (n=57)	T cell CD4+ memory resting_CIBERSORT	0.196375	0.158745	0.321232																				THYM (n=120)	Plasmacytoid dendritic cell_ABIS	0.573236	2.15357e-11	1.22187e-09
						UCS (n=57)	T cell CD4+ memory resting_CIBERSORT-ABS	0.213266	0.125208	0.268188																				THYM (n=120)	Plasmacytoid dendritic cell_XCELL	-0.707189	1.01699e-18	2.74078e-16
						UCS (n=57)	T cell CD4+ memory_ABIS	-0.0203463	0.885022	0.941707																				THYM (n=120)	T cell NK_XCELL	-0.168746	0.0714221	0.175541
						UCS (n=57)	T cell CD4+ memory_XCELL	0.150146	0.283222	0.469534																				UCEC (n=545)	DC_ImmuCellAI	0.0498965	0.394786	0.573292
						UCS (n=57)	T cell CD4+ naive_ABIS	0.221704	0.110607	0.247127																				UCEC (n=545)	Myeloid dendritic cell activated_CIBERSORT	0.0931503	0.388021	0.567553
						UCS (n=57)	T cell CD4+ naive_CIBERSORT	-0.225974	0.103736	0.237969																				UCEC (n=545)	Myeloid dendritic cell activated_CIBERSORT-ABS	0.121911	0.257846	0.440206
						UCS (n=57)	T cell CD4+ naive_CIBERSORT-ABS	-0.225974	0.103736	0.237969																				UCEC (n=545)	Myeloid dendritic cell activated_XCELL	-0.275988	0.00924814	0.0361213
						UCS (n=57)	T cell CD4+ naive_XCELL	0.106345	0.448514	0.629385																				UCEC (n=545)	Myeloid dendritic cell resting_CIBERSORT	0.0352109	0.744662	0.852427
						UCS (n=57)	T cell CD4+ Th1_XCELL	-0.174206	0.212192	0.390598																				UCEC (n=545)	Myeloid dendritic cell resting_CIBERSORT-ABS	0.0284414	0.792518	0.872661
						UCS (n=57)	T cell CD4+ Th2_XCELL	-0.255341	0.0649928	0.168198																				UCEC (n=545)	Myeloid dendritic cell_ABIS	0.280126	1.10256e-06	1.72255e-05
						UCS (n=57)	T cell CD4+_CONSENSUS_TME	0.182573	0.190708	0.364433																				UCEC (n=545)	Myeloid dendritic cell_CONSENSUS_TME	-0.127053	0.0296808	0.0876601
						UCS (n=57)	T cell CD4+_EPIC	0.342709	0.0120033	0.0473695																				UCEC (n=545)	Myeloid dendritic cell_MCPCOUNTER	-0.0640898	0.553028	0.708138
						UCS (n=57)	T cell CD4+_TIMER	0.260868	0.0592046	0.157981																				UCEC (n=545)	Myeloid dendritic cell_QUANTISEQ	0.147367	0.170641	0.331443
						UCS (n=57)	Th1_ImmuCellAI	0.0580061	0.679923	0.819088																				UCEC (n=545)	Myeloid dendritic cell_TIMER	-0.123682	0.250941	0.435611
						UCS (n=57)	Th17_ImmuCellAI	0.293697	0.0328031	0.101234																				UCEC (n=545)	Myeloid dendritic cell_XCELL	-0.116317	0.28049	0.460226
						UCS (n=57)	Th2_ImmuCellAI	0.0566812	0.686853	0.824442																				UCEC (n=545)	NK cell activated_CIBERSORT	-0.155415	0.148213	0.300958
						UCS (n=57)	Tr1_ImmuCellAI	0.0927793	0.508763	0.677036																				UCEC (n=545)	NK cell activated_CIBERSORT-ABS	-0.139753	0.194069	0.364221
						UVM (n=80)	CD4_naive_ImmuCellAI	-0.323102	0.00415508	0.0206751																				UCEC (n=545)	NK cell resting_CIBERSORT	-0.0128534	0.905389	0.953274
						UVM (n=80)	CD4_T_ImmuCellAI	-0.202799	0.0769143	0.19182																				UCEC (n=545)	NK cell resting_CIBERSORT-ABS	0.00532283	0.960745	0.978167
						UVM (n=80)	Central_memory_ImmuCellAI	-0.0317752	0.783827	0.887189																				UCEC (n=545)	NK cell_ABIS	0.100271	0.086648	0.204391
						UVM (n=80)	T cell CD4+ (non-regulatory)_QUANTISEQ	0.0354722	0.759397	0.87338																				UCEC (n=545)	NK cell_CONSENSUS_TME	-0.123948	0.0339415	0.0973275
						UVM (n=80)	T cell CD4+ (non-regulatory)_XCELL	0.0695574	0.547767	0.710579																				UCEC (n=545)	NK cell_EPIC	-0.124641	0.247256	0.431297
						UVM (n=80)	T cell CD4+ central memory_XCELL	0.152945	0.18419	0.355273																				UCEC (n=545)	NK cell_MCPCOUNTER	-0.0942677	0.382329	0.563048
						UVM (n=80)	T cell CD4+ effector memory_XCELL	0.0970769	0.400965	0.585438																				UCEC (n=545)	NK cell_QUANTISEQ	0.0917673	0.395136	0.573292
						UVM (n=80)	T cell CD4+ memory activated_CIBERSORT	0.222408	0.0518804	0.142539																				UCEC (n=545)	NK cell_XCELL	-0.282856	0.00757953	0.030833
						UVM (n=80)	T cell CD4+ memory activated_CIBERSORT-ABS	0.219775	0.054792	0.149325																				UCEC (n=545)	NK_ImmuCellAI	0.0110211	0.850994	0.91352
						UVM (n=80)	T cell CD4+ memory resting_CIBERSORT	0.0270706	0.815217	0.9089																				UCEC (n=545)	NKT_ImmuCellAI	0.0666871	0.255168	0.439188
						UVM (n=80)	T cell CD4+ memory resting_CIBERSORT-ABS	0.0620314	0.592002	0.745683																				UCEC (n=545)	Plasmacytoid dendritic cell_ABIS	0.400634	1.00897e-12	6.7979e-11
						UVM (n=80)	T cell CD4+ memory_ABIS	-0.393721	0.000396193	0.0029571																				UCEC (n=545)	Plasmacytoid dendritic cell_XCELL	-0.182076	0.0895406	0.209146
						UVM (n=80)	T cell CD4+ memory_XCELL	0.438071	6.76135e-05	0.000644833																				UCEC (n=545)	T cell NK_XCELL	-0.107783	0.317526	0.500709
						UVM (n=80)	T cell CD4+ naive_ABIS	0.318682	0.00473194	0.0228822																				UCS (n=57)	DC_ImmuCellAI	0.215612	0.12101	0.262472
						UVM (n=80)	T cell CD4+ naive_CIBERSORT	0.0272928	0.813728	0.9089																				UCS (n=57)	Myeloid dendritic cell activated_CIBERSORT	-0.106557	0.447602	0.618325
						UVM (n=80)	T cell CD4+ naive_CIBERSORT-ABS	0.0321187	0.781548	0.886558																				UCS (n=57)	Myeloid dendritic cell activated_CIBERSORT-ABS	-0.0941494	0.502497	0.664653
						UVM (n=80)	T cell CD4+ naive_XCELL	-0.092247	0.424912	0.608706																				UCS (n=57)	Myeloid dendritic cell activated_XCELL	0.13096	0.349941	0.531459
						UVM (n=80)	T cell CD4+ Th1_XCELL	-0.528348	7.86407e-07	1.39655e-05																				UCS (n=57)	Myeloid dendritic cell resting_CIBERSORT	0.140763	0.314727	0.49967
						UVM (n=80)	T cell CD4+ Th2_XCELL	0.0308831	0.789754	0.892598																				UCS (n=57)	Myeloid dendritic cell resting_CIBERSORT-ABS	0.134604	0.33658	0.519818
						UVM (n=80)	T cell CD4+_CONSENSUS_TME	0.238381	0.0368182	0.109799																				UCS (n=57)	Myeloid dendritic cell_ABIS	0.390778	0.00381495	0.0175242
						UVM (n=80)	T cell CD4+_EPIC	0.459938	2.57314e-05	0.000279423																				UCS (n=57)	Myeloid dendritic cell_CONSENSUS_TME	0.167207	0.231421	0.410992
						UVM (n=80)	T cell CD4+_TIMER	0.00449237	0.969069	0.982465																				UCS (n=57)	Myeloid dendritic cell_MCPCOUNTER	0.198484	0.15423	0.309033
						UVM (n=80)	Th1_ImmuCellAI	-0.329676	0.00341253	0.0181633																				UCS (n=57)	Myeloid dendritic cell_QUANTISEQ	0.299598	0.0292996	0.0872513
						UVM (n=80)	Th17_ImmuCellAI	-0.149309	0.194967	0.369826																				UCS (n=57)	Myeloid dendritic cell_TIMER	0.168117	0.228856	0.409811
						UVM (n=80)	Th2_ImmuCellAI	0.238301	0.036884	0.109799																				UCS (n=57)	Myeloid dendritic cell_XCELL	0.183927	0.187384	0.35614
						UVM (n=80)	Tr1_ImmuCellAI	0.110006	0.340893	0.529592																				UCS (n=57)	NK cell activated_CIBERSORT	0.157721	0.259352	0.440206
																														UCS (n=57)	NK cell activated_CIBERSORT-ABS	0.259898	0.0601889	0.156724
																														UCS (n=57)	NK cell resting_CIBERSORT	-0.154374	0.269727	0.450547
																														UCS (n=57)	NK cell resting_CIBERSORT-ABS	-0.139909	0.317704	0.500709
																														UCS (n=57)	NK cell_ABIS	0.509641	9.71069e-05	0.000769715
																														UCS (n=57)	NK cell_CONSENSUS_TME	0.199699	0.151673	0.304476
																														UCS (n=57)	NK cell_EPIC	-0.156552	0.262943	0.443345
																														UCS (n=57)	NK cell_MCPCOUNTER	0.212754	0.126138	0.270014
																														UCS (n=57)	NK cell_QUANTISEQ	0.185577	0.183388	0.349897
																														UCS (n=57)	NK cell_XCELL	0.219655	0.114027	0.251887
																														UCS (n=57)	NK_ImmuCellAI	0.0313261	0.823789	0.893405
																														UCS (n=57)	NKT_ImmuCellAI	-0.22504	0.105209	0.236774
																														UCS (n=57)	Plasmacytoid dendritic cell_ABIS	0.308942	0.0243935	0.0762208
																														UCS (n=57)	Plasmacytoid dendritic cell_XCELL	-0.140242	0.316541	0.500339
																														UCS (n=57)	T cell NK_XCELL	-0.301475	0.0282531	0.0853133
																														UVM (n=80)	DC_ImmuCellAI	-0.288386	0.0109756	0.041808
																														UVM (n=80)	Myeloid dendritic cell activated_CIBERSORT	NA	NA	NA
																														UVM (n=80)	Myeloid dendritic cell activated_CIBERSORT-ABS	NA	NA	NA
																														UVM (n=80)	Myeloid dendritic cell activated_XCELL	-0.179698	0.117862	0.258242
																														UVM (n=80)	Myeloid dendritic cell resting_CIBERSORT	-0.0746292	0.51889	0.678016
																														UVM (n=80)	Myeloid dendritic cell resting_CIBERSORT-ABS	-0.0957461	0.407482	0.58413
																														UVM (n=80)	Myeloid dendritic cell_ABIS	0.166245	0.148454	0.300958
																														UVM (n=80)	Myeloid dendritic cell_CONSENSUS_TME	-0.157469	0.171395	0.332308
																														UVM (n=80)	Myeloid dendritic cell_MCPCOUNTER	0.208912	0.0682443	0.17069
																														UVM (n=80)	Myeloid dendritic cell_QUANTISEQ	0.422951	0.000127018	0.000978035
																														UVM (n=80)	Myeloid dendritic cell_TIMER	0.0815203	0.480927	0.645074
																														UVM (n=80)	Myeloid dendritic cell_XCELL	-0.322251	0.00426109	0.0189812
																														UVM (n=80)	NK cell activated_CIBERSORT	-0.208533	0.0687583	0.171578
																														UVM (n=80)	NK cell activated_CIBERSORT-ABS	-0.108094	0.349399	0.531459
																														UVM (n=80)	NK cell resting_CIBERSORT	0.0870639	0.451499	0.620811
																														UVM (n=80)	NK cell resting_CIBERSORT-ABS	0.16382	0.154551	0.309101
																														UVM (n=80)	NK cell_ABIS	0.157851	0.170345	0.331443
																														UVM (n=80)	NK cell_CONSENSUS_TME	-0.0492133	0.670808	0.799495
																														UVM (n=80)	NK cell_EPIC	-0.194758	0.0896339	0.209146
																														UVM (n=80)	NK cell_MCPCOUNTER	0.00188488	0.98702	0.991694
																														UVM (n=80)	NK cell_QUANTISEQ	-0.280689	0.0134105	0.048675
																														UVM (n=80)	NK cell_XCELL	-0.181344	0.11448	0.252371
																														UVM (n=80)	NK_ImmuCellAI	-0.264633	0.0200297	0.0656292
																														UVM (n=80)	NKT_ImmuCellAI	0.178884	0.119564	0.260911
																														UVM (n=80)	Plasmacytoid dendritic cell_ABIS	0.406344	0.000245518	0.0016439
																														UVM (n=80)	Plasmacytoid dendritic cell_XCELL	-0.145679	0.206167	0.377972
																														UVM (n=80)	T cell NK_XCELL	-0.237261	0.0377394	0.104916

## Sheet: Table S4
gene	distance	Z	FC	p.value	p.adj
TSPAN6	8.56076e-06	9.19912	17087.6	0	0
S100A11	3.54285e-06	7.64376	2926.59	0	0
COX6A1	1.37198e-06	6.20184	438.884	1.89338e-97	2.13384e-94
SFN	6.61591e-08	2.83431	1.02056	0.312387	1
KRT17	5.94025e-08	2.74248	0.822748	0.364378	1
PERP	4.67439e-08	2.54385	0.509456	0.475374	1
S100A2	4.37858e-08	2.49099	0.447016	0.503755	1
S100A16	3.39265e-08	2.29001	0.268371	0.604426	1
COX8A	3.25462e-08	2.25806	0.246978	0.619211	1
WDR83OS	3.1255e-08	2.22713	0.227769	0.633183	1
S100A14	2.85059e-08	2.15755	0.189464	0.663363	1
IL1RN	2.83592e-08	2.15368	0.187519	0.66499	1
S100A10	2.72955e-08	2.12511	0.173715	0.676831	1
ANXA1	2.70136e-08	2.11739	0.170146	0.679982	1
KRT14	2.34619e-08	2.01375	0.128346	0.720153	1
KRT16	1.75567e-08	1.80788	0.0718689	0.788635	1
SERPINB5	1.74472e-08	1.80354	0.0709754	0.789922	1
KRT5	1.74391e-08	1.80322	0.0709093	0.790017	1
KRT6B	1.70182e-08	1.78633	0.0675279	0.794971	1
HIGD2A	1.695e-08	1.78356	0.066988	0.795774	1
DSG3	1.65854e-08	1.76859	0.0641367	0.800073	1
TUBA4A	1.63918e-08	1.76053	0.0626488	0.802357	1
TACSTD2	1.57037e-08	1.73122	0.0574993	0.810493	1
GJB2	1.56098e-08	1.72714	0.0568139	0.811605	1
METTL26	1.55152e-08	1.72301	0.0561268	0.812726	1
BEX3	1.54941e-08	1.72208	0.0559745	0.812975	1
POLR2I	1.54075e-08	1.71827	0.0553504	0.814002	1
DSC2	1.52125e-08	1.70964	0.0539586	0.816313	1
RTL8A	1.48976e-08	1.69549	0.0517478	0.820049	1
SELENOH	1.47644e-08	1.68943	0.0508265	0.821631	1
RTRAF	1.47445e-08	1.68852	0.0506894	0.821868	1
ILF3-DT	1.47044e-08	1.68668	0.0504138	0.822345	1
PAXX	1.46366e-08	1.68357	0.0499501	0.82315	1
TCEAL9	1.45593e-08	1.68001	0.049424	0.824069	1
REX1BD	1.43387e-08	1.66975	0.0479374	0.826692	1
ATP5MC2	1.43238e-08	1.66905	0.047838	0.826869	1
SMIM26	1.42259e-08	1.66445	0.0471865	0.828033	1
SPRR1B	1.4154e-08	1.66105	0.0467105	0.828889	1
NDUFAF8	1.41143e-08	1.65917	0.0464487	0.829362	1
ATP5PF	1.39722e-08	1.65241	0.0455187	0.831053	1
NAXE	1.39554e-08	1.6516	0.0454088	0.831254	1
RTL8C	1.39332e-08	1.65054	0.0452646	0.831518	1
SDC1	1.37297e-08	1.64073	0.0439524	0.833942	1
S100A6	1.36886e-08	1.63873	0.0436893	0.834433	1
CENPX	1.3643e-08	1.63651	0.0433989	0.834976	1
ATP5PD	1.36263e-08	1.63569	0.0432924	0.835176	1
ATP5MC3	1.34875e-08	1.62888	0.0424147	0.836831	1
TRIR	1.34375e-08	1.62641	0.042101	0.837427	1
MRM2	1.32791e-08	1.61855	0.0411142	0.839318	1
MRPL58	1.32225e-08	1.61572	0.0407645	0.839993	1
MIF	1.312e-08	1.61056	0.0401349	0.841217	1
AC100810.1	1.30987e-08	1.60949	0.0400048	0.841471	1
ATP5F1B	1.29459e-08	1.60174	0.0390769	0.843296	1
SMIM30	1.29344e-08	1.60115	0.0390074	0.843434	1
COPS9	1.29077e-08	1.59979	0.0388466	0.843753	1
PIP4P1	1.28315e-08	1.59588	0.0383894	0.844663	1
ATP5F1D	1.27586e-08	1.59213	0.0379544	0.845535	1
ATP5F1A	1.27182e-08	1.59004	0.0377146	0.846017	1
RACK1	1.27119e-08	1.58972	0.0376772	0.846093	1
ELOB	1.269e-08	1.58859	0.0375477	0.846354	1
TIMM29	1.26783e-08	1.58798	0.0374784	0.846494	1
AL135925.1	1.26704e-08	1.58756	0.0374314	0.846589	1
ATP5MC1	1.26094e-08	1.58439	0.037072	0.847318	1
ATP5IF1	1.25535e-08	1.58148	0.0367443	0.847987	1
RETREG2	1.25289e-08	1.58019	0.0366004	0.848281	1
KRT6A	1.24861e-08	1.57794	0.0363507	0.848793	1
ATP5MG	1.24398e-08	1.5755	0.0360815	0.849347	1
AC084033.3	1.23198e-08	1.56915	0.0353885	0.850784	1
ATP5F1C	1.22808e-08	1.56708	0.0351651	0.85125	1
ATP5F1E	1.21743e-08	1.56138	0.0345576	0.852526	1
ATP5MF	1.21727e-08	1.56129	0.0345485	0.852545	1
NORAD	1.21262e-08	1.55879	0.0342852	0.853102	1
FMC1	1.21063e-08	1.55772	0.034173	0.853339	1
UTP11	1.20935e-08	1.55703	0.0341006	0.853493	1
AL050341.2	1.207e-08	1.55576	0.0339681	0.853775	1
ELOC	1.20471e-08	1.55452	0.0338393	0.854049	1
CD24	1.2025e-08	1.55332	0.0337153	0.854314	1
ATP5ME	1.1979e-08	1.55082	0.0334578	0.854865	1
NOP53	1.19585e-08	1.54971	0.0333434	0.855111	1
GON7	1.18764e-08	1.54522	0.0328874	0.856094	1
CFAP298	1.18273e-08	1.54253	0.0326158	0.856683	1
AP002360.1	1.18076e-08	1.54144	0.032507	0.856919	1
TRAPPC2B	1.18023e-08	1.54115	0.0324779	0.856983	1
ATP5MPL	1.17538e-08	1.53847	0.0322114	0.857564	1
SELENOW	1.17057e-08	1.53581	0.0319486	0.85814	1
ATP5MD	1.16716e-08	1.53392	0.0317627	0.858549	1
ERG28	1.16378e-08	1.53204	0.0315791	0.858954	1
GJB3	1.16258e-08	1.53136	0.0315137	0.859099	1
AC006333.2	1.14228e-08	1.51995	0.0304229	0.861534	1
ATP5PB	1.13517e-08	1.51592	0.0300456	0.862387	1
CYBC1	1.12999e-08	1.51296	0.0297718	0.863009	1
SMIM29	1.11974e-08	1.50708	0.029234	0.86424	1
SELENOK	1.11297e-08	1.50318	0.0288819	0.865052	1
KLC3	1.10795e-08	1.50027	0.0286221	0.865655	1
STMP1	1.10613e-08	1.49921	0.0285278	0.865874	1
CYP8B1	1.1014e-08	1.49645	0.0282844	0.866442	1
SELENOS	1.09825e-08	1.49461	0.0281227	0.866821	1
RAB5IF	1.09651e-08	1.49359	0.0280338	0.867029	1
INTS11	1.09142e-08	1.49061	0.0277744	0.86764	1
AL118516.1	1.0912e-08	1.49048	0.0277631	0.867667	1
FAM241B	1.077e-08	1.48208	0.0270452	0.869374	1
BUD23	1.06748e-08	1.47639	0.0265691	0.870518	1
CYP3A5	1.06545e-08	1.47517	0.0264682	0.870762	1
TDO2	1.06491e-08	1.47485	0.0264414	0.870827	1
UPP1	1.06463e-08	1.47468	0.0264274	0.870861	1
AL451165.2	1.05942e-08	1.47154	0.0261692	0.871488	1
TRIM29	1.05288e-08	1.46759	0.0258473	0.872274	1
MCRIP1	1.05285e-08	1.46757	0.0258457	0.872278	1
CD9	1.04543e-08	1.46306	0.0254829	0.87317	1
AL355001.2	1.04306e-08	1.46162	0.0253676	0.873455	1
CYP2C9	1.04227e-08	1.46113	0.0253291	0.87355	1
MAT1A	1.03752e-08	1.45822	0.0250986	0.874122	1
UFD1	1.03067e-08	1.454	0.0247682	0.874946	1
ACSL1	1.02819e-08	1.45248	0.0246493	0.875244	1
AC027644.3	1.02801e-08	1.45236	0.0246407	0.875266	1
CYP3A4	1.02598e-08	1.45111	0.0245435	0.87551	1
LYPD3	1.01965e-08	1.44718	0.0242417	0.876271	1
FDX2	1.01667e-08	1.44532	0.0241	0.876631	1
DSP	1.01277e-08	1.44288	0.0239153	0.877101	1
IRF6	1.00099e-08	1.43547	0.0233626	0.878518	1
TMEM40	9.83264e-09	1.42417	0.0225423	0.880654	1
ITIH3	9.77775e-09	1.42064	0.0222913	0.881315	1
AC012306.2	9.77595e-09	1.42052	0.022283	0.881337	1
IL4R	9.71483e-09	1.41657	0.0220053	0.882073	1
MASP1	9.66755e-09	1.41349	0.0217916	0.882643	1
JPT1	9.64831e-09	1.41224	0.021705	0.882875	1
LINC02001	9.64492e-09	1.41202	0.0216897	0.882916	1
S100A9	9.64247e-09	1.41186	0.0216787	0.882945	1
SELENOT	9.60764e-09	1.40958	0.0215224	0.883365	1
RTL8B	9.546e-09	1.40554	0.0212471	0.884108	1
RNF152	9.54239e-09	1.4053	0.0212311	0.884151	1
TLNRD1	9.51018e-09	1.40318	0.021088	0.88454	1
TEDC2	9.43758e-09	1.39837	0.0207672	0.885415	1
G6PC	9.31594e-09	1.39024	0.0202354	0.886882	1
AC007541.1	9.30322e-09	1.38939	0.0201801	0.887035	1
GJB6	9.29304e-09	1.3887	0.020136	0.887158	1
AL162231.1	9.27255e-09	1.38732	0.0200473	0.887405	1
TMPO	9.27123e-09	1.38723	0.0200416	0.887421	1
ATP5PO	9.2597e-09	1.38646	0.0199918	0.88756	1
SOX15	9.2499e-09	1.38579	0.0199495	0.887678	1
SH3BGRL3	9.20575e-09	1.3828	0.0197595	0.888211	1
ADH1B	9.19296e-09	1.38194	0.0197046	0.888365	1
LGALS3	9.15881e-09	1.37961	0.0195585	0.888777	1
H2AFX	9.10496e-09	1.37593	0.0193292	0.889427	1
PKP3	9.08567e-09	1.37461	0.0192474	0.88966	1
CFH	9.08356e-09	1.37447	0.0192384	0.889685	1
LIPG	9.07038e-09	1.37356	0.0191826	0.889844	1
GJB5	9.00475e-09	1.36904	0.018906	0.890636	1
G6PC3	8.80621e-09	1.35519	0.0180815	0.893033	1
GPAT3	8.77215e-09	1.35279	0.0179419	0.893444	1
GK	8.73681e-09	1.35029	0.0177976	0.893871	1
CSKMT	8.71738e-09	1.34891	0.0177186	0.894105	1
CENPK	8.69019e-09	1.34698	0.0176082	0.894434	1
AC108134.2	8.64877e-09	1.34402	0.0174408	0.894934	1
AC008771.1	8.64554e-09	1.34379	0.0174277	0.894973	1
ADH4	8.61994e-09	1.34196	0.0173247	0.895282	1
ABCA6	8.61388e-09	1.34152	0.0173003	0.895355	1
UGT2B10	8.60418e-09	1.34083	0.0172614	0.895473	1
FO538757.2	8.59042e-09	1.33984	0.0172062	0.895639	1
CIAO2A	8.55788e-09	1.3375	0.0170761	0.896032	1
BX284668.5	8.53836e-09	1.33609	0.0169983	0.896268	1
HCAR2	8.45181e-09	1.32981	0.0166555	0.897313	1
AC091271.1	8.42607e-09	1.32793	0.0165542	0.897624	1
SELENOM	8.42266e-09	1.32768	0.0165408	0.897665	1
CYP2E1	8.34022e-09	1.32163	0.0162185	0.898662	1
LBP	8.31948e-09	1.3201	0.016138	0.898912	1
HAMP	8.29441e-09	1.31825	0.0160409	0.899215	1
COL2A1	8.27557e-09	1.31685	0.0159681	0.899443	1
HPD	8.24916e-09	1.31489	0.0158663	0.899762	1
ATAD5	8.23417e-09	1.31377	0.0158087	0.899944	1
KLF5	8.20621e-09	1.31169	0.0157015	0.900281	1
LDLR	8.20205e-09	1.31137	0.0156856	0.900332	1
MND1	8.18683e-09	1.31024	0.0156275	0.900516	1
PCK1	8.16241e-09	1.30841	0.0155344	0.900811	1
ABCA9	8.15138e-09	1.30758	0.0154924	0.900944	1
EPAS1	8.1343e-09	1.30629	0.0154276	0.901151	1
SLC27A2	8.12476e-09	1.30558	0.0153914	0.901266	1
POLA2	8.07737e-09	1.302	0.0152124	0.901839	1
CYP2B6	8.06501e-09	1.30106	0.0151659	0.901989	1
MPZL2	8.06028e-09	1.3007	0.0151481	0.902046	1
AC012615.1	8.03049e-09	1.29844	0.0150363	0.902406	1
STMN1	8.01945e-09	1.2976	0.014995	0.902539	1
MCRIP2	7.98415e-09	1.29491	0.0148633	0.902966	1
SGO2	7.9283e-09	1.29062	0.0146561	0.903642	1
PAPSS2	7.91646e-09	1.28971	0.0146123	0.903785	1
HSD17B2	7.89647e-09	1.28817	0.0145386	0.904027	1
KIF11	7.86723e-09	1.28591	0.0144311	0.90438	1
FGFBP1	7.85397e-09	1.28489	0.0143825	0.904541	1
KIF15	7.81511e-09	1.28187	0.0142406	0.905011	1
AL451085.2	7.79461e-09	1.28027	0.0141659	0.905259	1
PSENEN	7.79041e-09	1.27994	0.0141507	0.90531	1
CKS2	7.7469e-09	1.27654	0.0139931	0.905836	1
FANCI	7.74121e-09	1.2761	0.0139725	0.905905	1
AC137767.1	7.74104e-09	1.27608	0.0139719	0.905907	1
HSD11B1	7.73911e-09	1.27593	0.0139649	0.90593	1
BLNK	7.71174e-09	1.27378	0.0138663	0.906261	1
KNL1	7.69189e-09	1.27222	0.0137951	0.906502	1
MTLN	7.68869e-09	1.27196	0.0137836	0.90654	1
BUB1B	7.6836e-09	1.27156	0.0137653	0.906602	1
CENPS	7.67799e-09	1.27112	0.0137452	0.90667	1
TNFSF14	7.65943e-09	1.26965	0.0136789	0.906894	1
ACSM5	7.65687e-09	1.26945	0.0136697	0.906925	1
S100A8	7.65389e-09	1.26921	0.0136591	0.906961	1
NSD3	7.6519e-09	1.26906	0.013652	0.906986	1
ALDOB	7.64106e-09	1.2682	0.0136133	0.907117	1
HP	7.638e-09	1.26795	0.0136024	0.907154	1
ACSM2A	7.63795e-09	1.26795	0.0136022	0.907154	1
CIP2A	7.62019e-09	1.26654	0.013539	0.907369	1
ARG1	7.61035e-09	1.26576	0.0135041	0.907488	1
EID2B	7.60834e-09	1.2656	0.013497	0.907513	1
CAVIN3	7.60385e-09	1.26524	0.0134811	0.907567	1
AGXT	7.59596e-09	1.26461	0.0134531	0.907662	1
LAGE3	7.5896e-09	1.2641	0.0134306	0.907739	1
HMGB2	7.58905e-09	1.26406	0.0134287	0.907746	1
SDS	7.58127e-09	1.26344	0.0134011	0.90784	1
RAMAC	7.58027e-09	1.26336	0.0133976	0.907852	1
PFKFB1	7.57153e-09	1.26266	0.0133667	0.907958	1
ESCO2	7.55023e-09	1.26096	0.0132916	0.908216	1
SKA3	7.54934e-09	1.26089	0.0132885	0.908227	1
OIP5	7.54247e-09	1.26034	0.0132643	0.90831	1
UPB1	7.54127e-09	1.26024	0.0132601	0.908324	1
C4BPB	7.50966e-09	1.2577	0.0131492	0.908707	1
PKP1	7.48573e-09	1.25577	0.0130655	0.908997	1
SGMS2	7.48375e-09	1.25561	0.0130586	0.909021	1
CDC25C	7.46851e-09	1.25438	0.0130054	0.909205	1
HAL	7.4512e-09	1.25298	0.0129452	0.909414	1
ATP2B1-AS1	7.3885e-09	1.24788	0.0127283	0.910174	1
NUF2	7.38561e-09	1.24765	0.0127183	0.910209	1
ITM2C	7.38538e-09	1.24763	0.0127175	0.910211	1
SGO1	7.38298e-09	1.24743	0.0127093	0.91024	1
NUDT1	7.38095e-09	1.24727	0.0127023	0.910265	1
ORM1	7.359e-09	1.24547	0.0126268	0.910531	1
AC109322.1	7.33029e-09	1.24312	0.0125285	0.910878	1
DEPDC1B	7.32219e-09	1.24246	0.0125008	0.910976	1
AOX1	7.30123e-09	1.24073	0.0124294	0.91123	1
FBP1	7.29433e-09	1.24016	0.0124059	0.911314	1
LINC01348	7.29424e-09	1.24015	0.0124056	0.911315	1
MAFG-DT	7.28621e-09	1.23949	0.0123783	0.911412	1
VNN3	7.27377e-09	1.23846	0.0123361	0.911563	1
FLT1	7.27034e-09	1.23818	0.0123244	0.911604	1
ISYNA1	7.24496e-09	1.23608	0.0122385	0.911911	1
AL133215.2	7.23588e-09	1.23533	0.0122079	0.912021	1
KMO	7.22933e-09	1.23478	0.0121858	0.912101	1
MELK	7.20686e-09	1.23291	0.0121101	0.912373	1
RFLNB	7.17041e-09	1.22987	0.0119879	0.912814	1
NCAPG2	7.14871e-09	1.22805	0.0119155	0.913077	1
HELLS	7.1427e-09	1.22755	0.0118955	0.91315	1
SPC25	7.13418e-09	1.22683	0.0118671	0.913253	1
AL391069.3	7.12047e-09	1.22568	0.0118216	0.913419	1
ACSM2B	7.09658e-09	1.22367	0.0117424	0.913708	1
PRG4	7.07749e-09	1.22206	0.0116793	0.91394	1
CCNF	7.04819e-09	1.21957	0.0115828	0.914295	1
GLYAT	6.99492e-09	1.21504	0.0114083	0.91494	1
TOP2A	6.99019e-09	1.21464	0.0113929	0.914997	1
DTL	6.97073e-09	1.21297	0.0113296	0.915233	1
TMEM250	6.96914e-09	1.21284	0.0113244	0.915252	1
CYP2C8	6.95429e-09	1.21156	0.0112762	0.915432	1
ZNF367	6.94273e-09	1.21057	0.0112387	0.915572	1
KLHL23	6.93956e-09	1.2103	0.0112285	0.915611	1
CTSF	6.92985e-09	1.20946	0.0111971	0.915728	1
FGA	6.92405e-09	1.20896	0.0111784	0.915798	1
ALDH1A2	6.90929e-09	1.20769	0.0111307	0.915977	1
PDE7B	6.89697e-09	1.20663	0.0110911	0.916126	1
RAD54L	6.88839e-09	1.20588	0.0110635	0.91623	1
TNFRSF10D	6.8696e-09	1.20426	0.0110032	0.916458	1
SELENOF	6.86026e-09	1.20345	0.0109733	0.916571	1
KIF18B	6.85916e-09	1.20335	0.0109698	0.916585	1
ETNPPL	6.84133e-09	1.2018	0.0109129	0.916801	1
GDA	6.80544e-09	1.19867	0.0107986	0.917236	1
TEDC1	6.80213e-09	1.19838	0.0107881	0.917276	1
FKBP10	6.79872e-09	1.19809	0.0107773	0.917317	1
ATAD2	6.79513e-09	1.19777	0.010766	0.91736	1
TONSL	6.77882e-09	1.19634	0.0107143	0.917558	1
POLE	6.76416e-09	1.19506	0.010668	0.917736	1
EFNB1	6.7509e-09	1.19389	0.0106263	0.917897	1
AL137802.2	6.74146e-09	1.19306	0.0105966	0.918011	1
FGFR4	6.72171e-09	1.19132	0.0105346	0.91825	1
FEN1	6.71438e-09	1.19067	0.0105116	0.918339	1
AC104794.2	6.71052e-09	1.19033	0.0104995	0.918386	1
ITPKC	6.70931e-09	1.19022	0.0104957	0.918401	1
BRCA2	6.68772e-09	1.18831	0.0104283	0.918662	1
KIF4A	6.68399e-09	1.18798	0.0104167	0.918707	1
AC008914.1	6.67917e-09	1.18755	0.0104017	0.918766	1
ADH1A	6.67869e-09	1.18751	0.0104001	0.918772	1
E2F7	6.66966e-09	1.18671	0.010372	0.918881	1
FOXM1	6.66613e-09	1.18639	0.0103611	0.918924	1
UBE2T	6.65597e-09	1.18549	0.0103295	0.919047	1
AC026979.2	6.64575e-09	1.18458	0.0102978	0.919171	1
PCLAF	6.6354e-09	1.18366	0.0102658	0.919296	1
IGFBP1	6.63303e-09	1.18344	0.0102584	0.919325	1
CDCA2	6.62197e-09	1.18246	0.0102242	0.919459	1
PSRC1	6.61209e-09	1.18157	0.0101938	0.919579	1
TNFRSF1B	6.60246e-09	1.18071	0.0101641	0.919696	1
LINC02362	6.5929e-09	1.17985	0.0101347	0.919812	1
GPX7	6.57299e-09	1.17806	0.0100736	0.920053	1
CLDN1	6.56499e-09	1.17734	0.0100491	0.92015	1
POLE2	6.55167e-09	1.17614	0.0100083	0.920311	1
AC026304.1	6.54327e-09	1.17538	0.00998266	0.920413	1
PRIM2	6.54171e-09	1.17524	0.0099779	0.920432	1
SEMA6B	6.53823e-09	1.17493	0.0099673	0.920474	1
AC025181.2	6.51804e-09	1.1731	0.00990584	0.920719	1
AC020928.1	6.50079e-09	1.17154	0.00985349	0.920928	1
NRM	6.4771e-09	1.16938	0.00978178	0.921215	1
GXYLT2	6.45332e-09	1.16721	0.0097101	0.921504	1
NSD2	6.4232e-09	1.16446	0.00961967	0.921869	1
SPC24	6.40539e-09	1.16282	0.0095664	0.922085	1
ASPM	6.39821e-09	1.16216	0.00954495	0.922172	1
LURAP1L	6.39027e-09	1.16143	0.00952128	0.922268	1
ZWINT	6.37506e-09	1.16003	0.009476	0.922453	1
GPR87	6.36782e-09	1.15936	0.0094545	0.92254	1
ESPL1	6.36666e-09	1.15925	0.00945105	0.922554	1
AADAC	6.35991e-09	1.15863	0.00943104	0.922636	1
FGB	6.35866e-09	1.15851	0.00942732	0.922651	1
AC106897.1	6.33505e-09	1.15632	0.00935743	0.922938	1
ST3GAL2	6.31297e-09	1.15427	0.00929233	0.923206	1
AL031058.1	6.31077e-09	1.15407	0.00928585	0.923232	1
CIAO2B	6.30823e-09	1.15383	0.00927837	0.923263	1
AL355472.1	6.30744e-09	1.15376	0.00927607	0.923273	1
HIST1H4C	6.29485e-09	1.15258	0.00923905	0.923425	1
SINHCAF	6.28125e-09	1.15132	0.00919918	0.92359	1
AC020916.1	6.27757e-09	1.15097	0.00918842	0.923635	1
SLC7A2	6.27389e-09	1.15063	0.00917765	0.923679	1
AL118558.3	6.26856e-09	1.15013	0.00916205	0.923744	1
EXO1	6.24468e-09	1.14789	0.00909238	0.924034	1
FADS1	6.2417e-09	1.14761	0.00908371	0.92407	1
VNN1	6.22456e-09	1.146	0.00903389	0.924278	1
NOTUM	6.21295e-09	1.1449	0.00900022	0.924418	1
CSTA	6.19407e-09	1.14312	0.00894561	0.924647	1
MST1	6.18839e-09	1.14258	0.0089292	0.924716	1
FNDC10	6.18331e-09	1.1421	0.00891454	0.924778	1
SP5	6.15969e-09	1.13986	0.00884658	0.925064	1
HGD	6.15792e-09	1.13969	0.00884149	0.925086	1
CDC45	6.15773e-09	1.13968	0.00884095	0.925088	1
NEIL3	6.15487e-09	1.1394	0.00883272	0.925123	1
AC004951.1	6.15376e-09	1.1393	0.00882955	0.925136	1
PTCH1	6.14709e-09	1.13866	0.0088104	0.925217	1
PSMA2	6.14663e-09	1.13862	0.00880911	0.925223	1
BUB1	6.13635e-09	1.13764	0.00877966	0.925348	1
GPX8	6.12785e-09	1.13683	0.00875534	0.925451	1
UPP2	6.1197e-09	1.13605	0.00873206	0.92555	1
HS3ST5	6.11801e-09	1.13589	0.00872724	0.92557	1
AC092803.2	6.11498e-09	1.1356	0.00871861	0.925607	1
AQP9	6.09556e-09	1.13374	0.00866332	0.925842	1
GBE1	6.06915e-09	1.13121	0.00858843	0.926163	1
AL353194.1	6.06345e-09	1.13066	0.00857229	0.926232	1
FGG	6.05675e-09	1.13001	0.00855336	0.926313	1
PIGBOS1	6.03469e-09	1.12789	0.00849116	0.926581	1
UHRF1	6.02164e-09	1.12662	0.00845446	0.926739	1
KYNU	6.00916e-09	1.12541	0.00841946	0.926891	1
AC040169.1	5.99575e-09	1.12411	0.00838192	0.927053	1
AC103691.1	5.9844e-09	1.12301	0.00835024	0.927191	1
MAD2L1	5.96869e-09	1.12148	0.00830645	0.927382	1
CHTF18	5.9656e-09	1.12118	0.00829786	0.927419	1
NCAPG	5.95598e-09	1.12024	0.00827112	0.927536	1
CYP4F3	5.94654e-09	1.11931	0.00824492	0.92765	1
AL445524.1	5.93689e-09	1.11837	0.00821817	0.927767	1
NUSAP1	5.92746e-09	1.11744	0.00819209	0.927882	1
MHENCR	5.90732e-09	1.11547	0.00813651	0.928126	1
SRD5A2	5.89285e-09	1.11404	0.0080967	0.928302	1
LEAP2	5.88561e-09	1.11333	0.00807681	0.92839	1
PNMA8A	5.88285e-09	1.11305	0.00806924	0.928423	1
LINC02076	5.87877e-09	1.11265	0.00805805	0.928473	1
MCM3	5.86724e-09	1.11151	0.00802647	0.928613	1
JUNB	5.86353e-09	1.11114	0.00801632	0.928658	1
UBE2S	5.85786e-09	1.11058	0.00800082	0.928726	1
KIF14	5.84876e-09	1.10968	0.00797599	0.928837	1
SEPHS2	5.84597e-09	1.1094	0.00796838	0.928871	1
AC027031.2	5.84409e-09	1.10922	0.00796325	0.928894	1
AC133550.2	5.838e-09	1.10861	0.00794668	0.928967	1
ERRFI1	5.83603e-09	1.10842	0.00794131	0.928991	1
PRXL2A	5.83259e-09	1.10807	0.00793196	0.929033	1
PIMREG	5.82726e-09	1.10754	0.00791747	0.929098	1
CENPV	5.80235e-09	1.10506	0.00784992	0.9294	1
RAMP2-AS1	5.80148e-09	1.10497	0.00784756	0.929411	1
RAD51AP1	5.78757e-09	1.10358	0.00780997	0.929579	1
TACC3	5.7791e-09	1.10273	0.00778714	0.929682	1
AC015982.1	5.76109e-09	1.10093	0.00773868	0.929901	1
KLRD1	5.74717e-09	1.09953	0.00770131	0.93007	1
CENPM	5.74579e-09	1.09939	0.00769761	0.930086	1
KIF2C	5.74373e-09	1.09918	0.00769209	0.930111	1
EZH2	5.7228e-09	1.09707	0.00763616	0.930365	1
AL138724.1	5.71665e-09	1.09645	0.00761975	0.93044	1
PPDPF	5.70946e-09	1.09572	0.00760058	0.930527	1
B4GALT1	5.7018e-09	1.09494	0.00758021	0.93062	1
STRA6	5.69182e-09	1.09393	0.00755369	0.930742	1
ENTR1	5.68995e-09	1.09374	0.00754873	0.930764	1
CHSY3	5.68395e-09	1.09313	0.00753283	0.930837	1
PKDCC	5.68004e-09	1.09274	0.00752247	0.930884	1
AL121944.1	5.67974e-09	1.09271	0.00752167	0.930888	1
IER3	5.67409e-09	1.09213	0.00750671	0.930957	1
TPX2	5.67376e-09	1.0921	0.00750584	0.930961	1
TMPRSS2	5.66911e-09	1.09162	0.00749355	0.931017	1
PBK	5.66688e-09	1.0914	0.00748763	0.931044	1
PRXL2B	5.66445e-09	1.09115	0.00748122	0.931074	1
OGA	5.6633e-09	1.09103	0.00747819	0.931088	1
FMO3	5.6354e-09	1.08818	0.00740468	0.931426	1
DNPH1	5.62062e-09	1.08667	0.00736589	0.931606	1
ACMSD	5.6025e-09	1.08481	0.00731848	0.931826	1
PROC	5.60033e-09	1.08458	0.0073128	0.931852	1
KHDC4	5.58908e-09	1.08342	0.00728345	0.931989	1
GTSE1	5.57832e-09	1.08231	0.00725544	0.932119	1
AC004130.1	5.55068e-09	1.07946	0.00718372	0.932455	1
AL450998.2	5.54955e-09	1.07934	0.00718078	0.932468	1
ORC6	5.54952e-09	1.07934	0.00718071	0.932469	1
ADCY6	5.54018e-09	1.07837	0.00715657	0.932582	1
DGKD	5.53365e-09	1.07769	0.0071397	0.932661	1
PDE7A	5.53204e-09	1.07752	0.00713555	0.932681	1
B4GALT6	5.52246e-09	1.07652	0.00711086	0.932797	1
APOLD1	5.52172e-09	1.07645	0.00710896	0.932806	1
CENPF	5.51308e-09	1.07555	0.00708673	0.932911	1
AL359504.2	5.50983e-09	1.07521	0.00707838	0.932951	1
C21orf58	5.49738e-09	1.07391	0.00704641	0.933102	1
PRR11	5.48973e-09	1.07311	0.00702683	0.933195	1
FO393401.1	5.48608e-09	1.07273	0.00701747	0.933239	1
PLCH1	5.48453e-09	1.07256	0.00701353	0.933258	1
GLMP	5.48386e-09	1.07249	0.00701181	0.933266	1
AL161772.1	5.4811e-09	1.07221	0.00700476	0.933299	1
ALDH1L1	5.47187e-09	1.07124	0.00698117	0.933412	1
UGT2B4	5.46786e-09	1.07082	0.00697094	0.93346	1
HCAR3	5.46532e-09	1.07055	0.00696448	0.933491	1
NUAK1	5.46455e-09	1.07047	0.00696251	0.9335	1
SLC16A10	5.45734e-09	1.06971	0.00694415	0.933588	1
NAMPT	5.45652e-09	1.06963	0.00694205	0.933598	1
MME	5.455e-09	1.06947	0.00693819	0.933616	1
MAGEF1	5.45304e-09	1.06926	0.00693322	0.93364	1
BOLA2-SMG1P6	5.44614e-09	1.06853	0.00691568	0.933724	1
C3	5.442e-09	1.0681	0.00690517	0.933774	1
BAAT	5.43645e-09	1.06751	0.00689108	0.933842	1
PIP5K1B	5.43412e-09	1.06727	0.0068852	0.93387	1
TMSB15A	5.42979e-09	1.06681	0.0068742	0.933922	1
CKAP2	5.42417e-09	1.06622	0.00685999	0.933991	1
IL1R1	5.42205e-09	1.06599	0.00685463	0.934016	1
FOSL1	5.41507e-09	1.06525	0.006837	0.934101	1
CKS1B	5.41408e-09	1.06515	0.00683449	0.934113	1
CALML3	5.39443e-09	1.06307	0.00678497	0.934352	1
AL031777.3	5.39356e-09	1.06297	0.00678279	0.934362	1
DSC3	5.39253e-09	1.06286	0.00678019	0.934375	1
DHODH	5.35626e-09	1.059	0.00668929	0.934815	1
LINC01971	5.35173e-09	1.05852	0.00667799	0.93487	1
DPYD	5.34726e-09	1.05804	0.00666684	0.934924	1
CENPE	5.34217e-09	1.05749	0.00665414	0.934986	1
AC009041.2	5.34129e-09	1.0574	0.00665195	0.934997	1
AC110285.2	5.31154e-09	1.05421	0.00657805	0.935358	1
H6PD	5.28883e-09	1.05176	0.00652194	0.935634	1
AC016394.1	5.24884e-09	1.04743	0.00642368	0.93612	1
AC007114.2	5.2436e-09	1.04686	0.00641086	0.936183	1
L2HGDH	5.24236e-09	1.04673	0.00640782	0.936198	1
PDLIM3	5.21709e-09	1.04397	0.0063462	0.936505	1
CCNB2	5.2144e-09	1.04368	0.00633965	0.936538	1
GINS2	5.2141e-09	1.04365	0.00633892	0.936542	1
SPINT1-AS1	5.20985e-09	1.04318	0.0063286	0.936593	1
AC104506.1	5.19883e-09	1.04198	0.00630185	0.936727	1
PAXBP1	5.19395e-09	1.04144	0.00629002	0.936786	1
SBSN	5.17222e-09	1.03906	0.0062375	0.93705	1
PRXL2C	5.16565e-09	1.03833	0.00622168	0.93713	1
MCM10	5.15634e-09	1.03731	0.00619926	0.937243	1
ORM2	5.12161e-09	1.03347	0.00611603	0.937665	1
ST6GALNAC3	5.11415e-09	1.03264	0.00609824	0.937755	1
MRC1	5.09232e-09	1.03021	0.00604629	0.938021	1
SETDB1	5.07379e-09	1.02815	0.00600237	0.938246	1
GJA1	5.04934e-09	1.02541	0.00594465	0.938543	1
KIFC1	5.04683e-09	1.02513	0.00593874	0.938573	1
PLA2G2A	5.03563e-09	1.02387	0.00591241	0.938709	1
C20orf204	5.03197e-09	1.02346	0.00590382	0.938754	1
TFPI	5.02932e-09	1.02316	0.00589761	0.938786	1
SULT2A1	5.02652e-09	1.02284	0.00589103	0.93882	1
HAO1	5.01945e-09	1.02204	0.00587448	0.938906	1
LINC00513	5.00606e-09	1.02053	0.00584318	0.939069	1
ENPP1	5.00222e-09	1.0201	0.00583421	0.939115	1
GMNN	4.98391e-09	1.01802	0.00579158	0.939338	1
POP7	4.97756e-09	1.0173	0.00577683	0.939415	1
FADS2	4.95471e-09	1.0147	0.00572393	0.939692	1
MYBL1	4.93858e-09	1.01286	0.00568671	0.939888	1
SOAT2	4.93645e-09	1.01262	0.00568182	0.939914	1
AP005329.3	4.93435e-09	1.01238	0.00567697	0.93994	1
AL390728.6	4.93225e-09	1.01214	0.00567214	0.939965	1
AL355075.4	4.92029e-09	1.01077	0.00564466	0.940111	1
AC044849.1	4.92024e-09	1.01076	0.00564455	0.940111	1
MFSD4B	4.91524e-09	1.01019	0.00563308	0.940172	1
AC011043.1	4.90971e-09	1.00956	0.00562043	0.940239	1
ASF1B	4.89777e-09	1.00818	0.00559311	0.940384	1
AC008608.2	4.89733e-09	1.00813	0.0055921	0.940389	1
TXK	4.88439e-09	1.00664	0.0055626	0.940547	1
F5	4.88138e-09	1.00629	0.00555574	0.940583	1
ARHGAP33	4.87282e-09	1.0053	0.00553628	0.940687	1
AC005921.2	4.86892e-09	1.00485	0.00552742	0.940735	1
IL17RB	4.86617e-09	1.00453	0.00552117	0.940768	1
GNA15	4.86605e-09	1.00452	0.00552089	0.94077	1
MXD3	4.85947e-09	1.00376	0.00550597	0.940849	1
AL355353.1	4.83817e-09	1.00129	0.00545782	0.941108	1
PPCDC	4.83525e-09	1.00095	0.00545124	0.941144	1
MDK	4.83311e-09	1.0007	0.00544642	0.94117	1
ARHGAP11A	4.82796e-09	1.0001	0.00543481	0.941232	1
PLAU	4.82487e-09	0.999737	0.00542785	0.94127	1
GCH1	4.7934e-09	0.996059	0.00535729	0.941652	1
AL022323.4	4.79245e-09	0.995948	0.00535516	0.941664	1
PSMC3IP	4.78843e-09	0.995475	0.00534617	0.941713	1
MEX3B	4.77827e-09	0.994282	0.00532351	0.941836	1
CYP19A1	4.76767e-09	0.993036	0.00529992	0.941965	1
B4GAT1	4.74237e-09	0.990051	0.00524382	0.942272	1
PTTG1	4.736e-09	0.989297	0.00522975	0.94235	1
AL121832.2	4.7309e-09	0.988693	0.0052185	0.942412	1
HJURP	4.72607e-09	0.98812	0.00520784	0.94247	1
MEG9	4.72557e-09	0.988061	0.00520674	0.942476	1
SCX	4.71652e-09	0.986987	0.00518681	0.942586	1
UBE2C	4.71347e-09	0.986624	0.0051801	0.942623	1
HAS3	4.70861e-09	0.986046	0.00516943	0.942683	1
ALDH1A1	4.70705e-09	0.98586	0.005166	0.942701	1
GPSM3	4.69205e-09	0.984073	0.00513314	0.942884	1
AC145124.1	4.69149e-09	0.984006	0.00513191	0.942891	1
PIF1	4.68387e-09	0.983097	0.00511526	0.942983	1
ADAMTSL2	4.67913e-09	0.982529	0.00510489	0.943041	1
CDK1	4.66614e-09	0.980974	0.0050766	0.943199	1
AL645728.1	4.6544e-09	0.979565	0.00505109	0.943341	1
CERS4	4.65105e-09	0.979162	0.00504381	0.943382	1
VIM	4.64752e-09	0.978738	0.00503616	0.943425	1
MT-CYB	4.64525e-09	0.978465	0.00503124	0.943453	1
TYMS	4.63361e-09	0.977063	0.00500606	0.943594	1
CEMIP	4.63025e-09	0.976657	0.0049988	0.943635	1
ALLC	4.6285e-09	0.976446	0.00499503	0.943656	1
HES6	4.6236e-09	0.975855	0.00498446	0.943716	1
DGKG	4.61731e-09	0.975094	0.0049709	0.943792	1
CITED1	4.61634e-09	0.974977	0.00496881	0.943804	1
ALB	4.60913e-09	0.974104	0.00495329	0.943891	1
NOCT	4.59764e-09	0.972711	0.00492863	0.944031	1
NDC80	4.59537e-09	0.972435	0.00492377	0.944059	1
BIRC7	4.58173e-09	0.970777	0.00489458	0.944224	1
PLIN5	4.5758e-09	0.970055	0.00488192	0.944297	1
HS6ST1	4.57362e-09	0.969789	0.00487727	0.944323	1
TMEM119	4.56294e-09	0.968486	0.00485453	0.944453	1
MOGAT1	4.5553e-09	0.967552	0.00483828	0.944546	1
AGTR1	4.54626e-09	0.966446	0.0048191	0.944656	1
UGT2B7	4.54225e-09	0.965954	0.00481059	0.944704	1
NME1	4.53142e-09	0.964624	0.00478768	0.944836	1
CYTL1	4.51981e-09	0.963197	0.00476319	0.944977	1
MCM4	4.518e-09	0.962975	0.00475938	0.944999	1
FMO5	4.51548e-09	0.962663	0.00475406	0.94503	1
HCG25	4.51137e-09	0.962157	0.00474541	0.94508	1
CEMIP2	4.51096e-09	0.962107	0.00474456	0.945085	1
MFAP2	4.50962e-09	0.961941	0.00474173	0.945101	1
TTK	4.49648e-09	0.960318	0.00471414	0.945261	1
SF3B5	4.49597e-09	0.960255	0.00471307	0.945267	1
AL121820.2	4.4922e-09	0.959789	0.00470517	0.945313	1
AGPAT3	4.4875e-09	0.959206	0.00469533	0.94537	1
IER3-AS1	4.48507e-09	0.958906	0.00469025	0.945399	1
AP000894.4	4.4762e-09	0.957806	0.00467171	0.945507	1
AC106047.1	4.46765e-09	0.956743	0.00465388	0.945611	1
DPYS	4.46746e-09	0.95672	0.0046535	0.945613	1
ARMCX1	4.46529e-09	0.95645	0.00464897	0.94564	1
GNG4	4.46427e-09	0.956324	0.00464685	0.945652	1
DTX1	4.45797e-09	0.955539	0.00463373	0.945729	1
LENG8-AS1	4.45756e-09	0.955488	0.00463289	0.945734	1
LCLAT1	4.45438e-09	0.955092	0.00462629	0.945772	1
AC016831.4	4.45283e-09	0.954898	0.00462306	0.945791	1
HIST2H2AC	4.44856e-09	0.954366	0.00461419	0.945843	1
CA14	4.44771e-09	0.954259	0.00461242	0.945853	1
LGALS7B	4.44225e-09	0.953578	0.00460112	0.94592	1
PIM1	4.434e-09	0.952547	0.00458405	0.94602	1
AC005840.2	4.42508e-09	0.951429	0.00456561	0.946128	1
ACSM3	4.42218e-09	0.951066	0.00455964	0.946164	1
SPAG5	4.41604e-09	0.950295	0.00454697	0.946238	1
ALAS1	4.41433e-09	0.950081	0.00454346	0.946259	1
SGPP1	4.41286e-09	0.949896	0.00454043	0.946277	1
CAVIN1	4.41237e-09	0.949834	0.00453942	0.946283	1
PDE4D	4.40686e-09	0.949142	0.0045281	0.94635	1
AC020910.4	4.39436e-09	0.947568	0.00450244	0.946502	1
PTPRB	4.3869e-09	0.946627	0.00448717	0.946593	1
AC093323.3	4.38195e-09	0.946002	0.00447705	0.946653	1
AP006621.3	4.37682e-09	0.945353	0.00446657	0.946715	1
AC009414.2	4.37373e-09	0.944962	0.00446027	0.946753	1
C5AR1	4.37164e-09	0.944698	0.00445601	0.946778	1
NECTIN2	4.36693e-09	0.944102	0.00444642	0.946835	1
CDT1	4.34999e-09	0.941951	0.00441199	0.947041	1
AURKB	4.33948e-09	0.940613	0.00439068	0.947169	1
AC009005.1	4.33938e-09	0.940601	0.00439049	0.94717	1
SLC35B2	4.33733e-09	0.94034	0.00438634	0.947195	1
AC092338.2	4.33696e-09	0.940293	0.0043856	0.9472	1
PC	4.33614e-09	0.940188	0.00438394	0.94721	1
ST3GAL6	4.33489e-09	0.940028	0.0043814	0.947225	1
LEF1	4.33472e-09	0.940007	0.00438106	0.947227	1
IRF8	4.32324e-09	0.938541	0.00435789	0.947366	1
CKAP2L	4.32324e-09	0.938541	0.00435789	0.947366	1
ADGRG6	4.32306e-09	0.938518	0.00435752	0.947369	1
LRRN4CL	4.31968e-09	0.938086	0.00435072	0.94741	1
UGT2B15	4.31875e-09	0.937967	0.00434883	0.947421	1
IRX4	4.3152e-09	0.937512	0.00434168	0.947464	1
ETS2	4.3123e-09	0.937142	0.00433586	0.947499	1
GPRC5D	4.304e-09	0.936078	0.00431919	0.9476	1
CDCA7	4.29371e-09	0.934757	0.00429856	0.947725	1
OMD	4.29355e-09	0.934736	0.00429824	0.947727	1
AQP3	4.29305e-09	0.934672	0.00429724	0.947733	1
KMT2B	4.28642e-09	0.933819	0.00428398	0.947814	1
TUBGCP5	4.28468e-09	0.933595	0.0042805	0.947835	1
APCDD1	4.27874e-09	0.93283	0.00426864	0.947907	1
AC245060.5	4.27449e-09	0.932281	0.00426015	0.947959	1
SPRR2A	4.26751e-09	0.931381	0.00424626	0.948044	1
GPAT2	4.26157e-09	0.930612	0.00423444	0.948116	1
AC092171.3	4.25097e-09	0.92924	0.0042134	0.948245	1
EXTL3	4.24319e-09	0.928231	0.004198	0.94834	1
PCBD2	4.23916e-09	0.927707	0.00419003	0.948389	1
XDH	4.23723e-09	0.927456	0.00418621	0.948412	1
RPS10	4.21905e-09	0.92509	0.00415037	0.948633	1
AC137932.3	4.21362e-09	0.92438	0.00413968	0.948699	1
AL161421.1	4.21008e-09	0.923918	0.00413273	0.948742	1
CNOT9	4.19722e-09	0.922236	0.00410753	0.948899	1
QPRT	4.19714e-09	0.922226	0.00410738	0.948899	1
GYG2	4.19081e-09	0.921396	0.00409499	0.948976	1
KIF23	4.18693e-09	0.920886	0.00408741	0.949024	1
ATP2A1-AS1	4.18449e-09	0.920565	0.00408264	0.949053	1
NDST1	4.17989e-09	0.919962	0.00407368	0.949109	1
IGF1	4.17696e-09	0.919576	0.00406797	0.949145	1
CHAD	4.17611e-09	0.919465	0.00406632	0.949155	1
SLC2A1	4.17331e-09	0.919096	0.00406086	0.949189	1
CDKN2B	4.16266e-09	0.917692	0.00404016	0.949319	1
SULF2	4.16005e-09	0.917348	0.0040351	0.949351	1
LEPR	4.14368e-09	0.915183	0.0040034	0.94955	1
ATP5F1EP2	4.14176e-09	0.91493	0.0039997	0.949573	1
AC005837.1	4.14026e-09	0.914731	0.0039968	0.949591	1
HIST1H1D	4.13417e-09	0.913923	0.00398504	0.949665	1
GPER1	4.12842e-09	0.91316	0.00397398	0.949735	1
AURKA	4.12791e-09	0.913092	0.00397299	0.949741	1
NUGGC	4.12636e-09	0.912886	0.00397	0.94976	1
NR2F2	4.12461e-09	0.912654	0.00396664	0.949781	1
DUSP9	4.12229e-09	0.912346	0.00396219	0.94981	1
CTPS2	4.11627e-09	0.911544	0.00395061	0.949883	1
PRAME	4.10562e-09	0.910124	0.00393019	0.950012	1
ABCC9	4.09598e-09	0.908837	0.00391177	0.950129	1
NES	4.08506e-09	0.907375	0.00389093	0.950262	1
SUCLG2	4.0837e-09	0.907192	0.00388834	0.950279	1
ITGA1	4.07299e-09	0.905755	0.00386797	0.950409	1
RORC	4.07272e-09	0.905719	0.00386746	0.950412	1
ITPRID2	4.06488e-09	0.904665	0.00385258	0.950508	1
GALM	4.05807e-09	0.903748	0.00383969	0.950591	1
DLGAP5	4.0559e-09	0.903456	0.00383559	0.950617	1
AC090152.1	4.05425e-09	0.903233	0.00383247	0.950637	1
GALNT2	4.05016e-09	0.902681	0.00382473	0.950687	1
AC110285.6	4.04347e-09	0.901777	0.0038121	0.950768	1
LINC02166	4.03398e-09	0.900494	0.00379424	0.950883	1
MGST2	4.03003e-09	0.899958	0.00378681	0.950931	1
GPC3	4.01664e-09	0.898141	0.00376169	0.951094	1
PIP4K2A	4.01512e-09	0.897934	0.00375884	0.951113	1
POLA1	4.01049e-09	0.897305	0.00375019	0.951169	1
SNAI3	4.00611e-09	0.896709	0.003742	0.951222	1
PCOLCE	4.0053e-09	0.896598	0.00374048	0.951232	1
LRP1	4.00412e-09	0.896437	0.00373828	0.951247	1
ASAH2	4.0029e-09	0.89627	0.00373599	0.951261	1
RENBP	4.00012e-09	0.895892	0.00373082	0.951295	1
AMH	3.99753e-09	0.895538	0.00372598	0.951327	1
BEX4	3.98022e-09	0.893172	0.00369378	0.951537	1
AL596202.1	3.96723e-09	0.89139	0.00366971	0.951695	1
CDCA3	3.96596e-09	0.891215	0.00366736	0.951711	1
HIST1H1E	3.96145e-09	0.890596	0.00365902	0.951766	1
DBH-AS1	3.95715e-09	0.890005	0.00365109	0.951818	1
CLSPN	3.95712e-09	0.890001	0.00365104	0.951818	1
AP001505.1	3.95644e-09	0.889907	0.00364978	0.951826	1
P2RY14	3.94904e-09	0.888888	0.00363614	0.951916	1
NFIL3	3.94641e-09	0.888524	0.00363129	0.951948	1
C4orf48	3.942e-09	0.887916	0.00362319	0.952002	1
HIBCH	3.93823e-09	0.887395	0.00361626	0.952048	1
AC087239.1	3.935e-09	0.886949	0.00361034	0.952087	1
CD79B	3.93206e-09	0.886542	0.00360494	0.952123	1
AC092295.2	3.928e-09	0.88598	0.0035975	0.952172	1
ANLN	3.92015e-09	0.884892	0.00358313	0.952268	1
KNSTRN	3.9152e-09	0.884205	0.00357408	0.952328	1
AC022144.1	3.90571e-09	0.882886	0.00355678	0.952443	1
NR4A3	3.90555e-09	0.882863	0.00355649	0.952445	1
NRIP2	3.90376e-09	0.882614	0.00355323	0.952467	1
AC245297.2	3.89448e-09	0.881322	0.00353636	0.95258	1
DPM3	3.89165e-09	0.880926	0.00353121	0.952614	1
SLCO4A1-AS1	3.88093e-09	0.879428	0.00351179	0.952745	1
DHFR	3.87313e-09	0.878336	0.00349769	0.95284	1
ST6GAL1	3.87289e-09	0.878302	0.00349725	0.952843	1
COL9A3	3.86918e-09	0.877783	0.00349056	0.952888	1
AC100793.2	3.86404e-09	0.877061	0.00348129	0.95295	1
ACOT12	3.86211e-09	0.87679	0.00347781	0.952974	1
RIDA	3.85695e-09	0.876064	0.00346852	0.953036	1
LINC00106	3.85462e-09	0.875737	0.00346433	0.953065	1
KPNA2	3.85362e-09	0.875596	0.00346253	0.953077	1
AL603832.1	3.8471e-09	0.874679	0.00345084	0.953156	1
AC004148.2	3.84617e-09	0.874548	0.00344917	0.953167	1
PEG10	3.84071e-09	0.873778	0.00343939	0.953234	1
PXDC1	3.84022e-09	0.873708	0.0034385	0.95324	1
AC008105.2	3.83139e-09	0.872461	0.00342271	0.953347	1
KCNK6	3.82733e-09	0.871886	0.00341545	0.953397	1
TROAP	3.82398e-09	0.871413	0.00340949	0.953437	1
HIST1H1B	3.8222e-09	0.871159	0.0034063	0.953459	1
RAMP2	3.81933e-09	0.870753	0.0034012	0.953494	1
H1FX	3.81571e-09	0.870239	0.00339475	0.953538	1
SLC16A13	3.81184e-09	0.86969	0.00338786	0.953585	1
PNMA6A	3.81112e-09	0.869588	0.00338659	0.953594	1
HIST1H2BK	3.80887e-09	0.869268	0.00338259	0.953621	1
AL157938.3	3.80609e-09	0.868874	0.00337766	0.953655	1
SOX10	3.80376e-09	0.868542	0.00337353	0.953683	1
TGM2	3.80359e-09	0.868517	0.00337322	0.953685	1
BCO2	3.8031e-09	0.868448	0.00337235	0.953691	1
CDK2	3.80178e-09	0.86826	0.00337	0.953707	1
BIRC5	3.79652e-09	0.867511	0.0033607	0.953771	1
HMGCS2	3.79628e-09	0.867476	0.00336026	0.953774	1
HIST1H2AG	3.79408e-09	0.867163	0.00335638	0.953801	1
TSPAN11	3.78717e-09	0.866177	0.00334415	0.953885	1
AL627171.2	3.78447e-09	0.865791	0.00333938	0.953918	1
LINC01679	3.78441e-09	0.865783	0.00333929	0.953919	1
LINC01659	3.78268e-09	0.865535	0.00333623	0.95394	1
MT1A	3.77746e-09	0.864789	0.00332702	0.954003	1
LARGE2	3.77719e-09	0.864751	0.00332656	0.954006	1
FKBP5	3.77681e-09	0.864697	0.00332589	0.954011	1
LINC00672	3.77092e-09	0.863852	0.00331551	0.954083	1
HS2ST1	3.76364e-09	0.862809	0.00330274	0.954171	1
GPR82	3.75734e-09	0.861904	0.00329169	0.954248	1
SLCO2B1	3.75577e-09	0.861679	0.00328894	0.954267	1
SAP30	3.75354e-09	0.861357	0.00328502	0.954294	1
LIMD2	3.75202e-09	0.861139	0.00328237	0.954313	1
CES1	3.74914e-09	0.860723	0.00327733	0.954348	1
AC110769.2	3.7376e-09	0.85906	0.00325718	0.954488	1
MTR	3.73715e-09	0.858996	0.00325641	0.954493	1
AC007938.3	3.72643e-09	0.857446	0.00323776	0.954624	1
AC108860.2	3.72323e-09	0.856982	0.00323218	0.954663	1
AMDHD1	3.71228e-09	0.855394	0.00321321	0.954796	1
AC106782.2	3.71199e-09	0.855351	0.0032127	0.9548	1
HYAL1	3.70519e-09	0.854363	0.00320094	0.954882	1
ST3GAL4	3.69158e-09	0.852381	0.00317747	0.955048	1
CDO1	3.6845e-09	0.851348	0.0031653	0.955134	1
LSS	3.68365e-09	0.851224	0.00316384	0.955144	1
INPP5D	3.67932e-09	0.850591	0.0031564	0.955197	1
AP000251.1	3.67891e-09	0.850531	0.00315571	0.955202	1
PANK1	3.67691e-09	0.850238	0.00315227	0.955226	1
PGP	3.67436e-09	0.849865	0.0031479	0.955257	1
CDKN3	3.6701e-09	0.84924	0.00314059	0.955309	1
APOC3	3.66766e-09	0.848883	0.00313643	0.955339	1
CCNB1	3.66563e-09	0.848585	0.00313296	0.955363	1
EID2	3.66538e-09	0.848548	0.00313252	0.955367	1
PDE5A	3.63745e-09	0.844436	0.00308497	0.955706	1
SERPINE1	3.63722e-09	0.844402	0.00308458	0.955709	1
SLC38A11	3.63677e-09	0.844335	0.00308381	0.955715	1
SPRR2E	3.63655e-09	0.844304	0.00308345	0.955717	1
DPEP1	3.63598e-09	0.844219	0.00308248	0.955724	1
ZBTB32	3.63571e-09	0.844179	0.00308202	0.955727	1
ACSL5	3.63381e-09	0.843898	0.00307879	0.955751	1
MTRNR2L12	3.61589e-09	0.841243	0.00304851	0.955969	1
FAM167B	3.61359e-09	0.840902	0.00304463	0.955997	1
OGFRP1	3.61184e-09	0.840642	0.00304169	0.956018	1
AC104984.3	3.60864e-09	0.840166	0.00303629	0.956057	1
HSD17B6	3.60704e-09	0.839928	0.0030336	0.956076	1
HMMR	3.60171e-09	0.839135	0.00302464	0.956141	1
MRPS34	3.5944e-09	0.838046	0.00301238	0.95623	1
MYBL2	3.59366e-09	0.837935	0.00301113	0.956239	1
BLOC1S1	3.59175e-09	0.83765	0.00300794	0.956262	1
SDC2	3.57983e-09	0.835869	0.00298801	0.956407	1
MAN1A1	3.57547e-09	0.835215	0.00298073	0.95646	1
FCN3	3.57513e-09	0.835165	0.00298017	0.956464	1
AC132192.1	3.57459e-09	0.835084	0.00297927	0.956471	1
AASS	3.57309e-09	0.834859	0.00297677	0.956489	1
C1S	3.56881e-09	0.834217	0.00296964	0.956541	1
LINC00920	3.56464e-09	0.833591	0.0029627	0.956592	1
MKI67	3.56416e-09	0.833519	0.00296191	0.956598	1
HIST1H3B	3.56368e-09	0.833447	0.00296111	0.956604	1
CAPNS2	3.5498e-09	0.831357	0.00293808	0.956773	1
AL109811.3	3.54381e-09	0.830454	0.00292818	0.956845	1
CA3	3.54206e-09	0.83019	0.00292529	0.956867	1
ATP4A	3.53604e-09	0.82928	0.00291536	0.95694	1
SERPINF1	3.53054e-09	0.828448	0.0029063	0.957007	1
GAPDHS	3.52786e-09	0.828041	0.00290188	0.957039	1
AL136454.1	3.52695e-09	0.827904	0.00290039	0.95705	1
CCNA2	3.52605e-09	0.827768	0.00289891	0.957061	1
AC099669.1	3.52408e-09	0.827469	0.00289567	0.957085	1
AC087623.2	3.52184e-09	0.827129	0.00289199	0.957113	1
AL034417.3	3.51297e-09	0.825782	0.00287745	0.957221	1
F12	3.50405e-09	0.824423	0.00286284	0.957329	1
PWAR6	3.50284e-09	0.82424	0.00286087	0.957344	1
PRC1	3.49197e-09	0.822579	0.00284313	0.957476	1
EMILIN1	3.48673e-09	0.821779	0.00283462	0.95754	1
AC093525.4	3.47777e-09	0.820405	0.00282006	0.957649	1
CHDH	3.46969e-09	0.819166	0.00280698	0.957747	1
CYP21A2	3.46951e-09	0.819138	0.00280669	0.957749	1
ABCA8	3.46737e-09	0.818809	0.00280322	0.957775	1
MOCOS	3.46197e-09	0.817979	0.0027945	0.957841	1
CRCT1	3.4552e-09	0.816935	0.00278358	0.957923	1
MEX3A	3.45442e-09	0.816816	0.00278233	0.957933	1
LRRN3	3.44063e-09	0.814685	0.00276016	0.958101	1
PGGHG	3.43312e-09	0.813521	0.00274811	0.958192	1
FAM83D	3.42814e-09	0.812749	0.00274015	0.958253	1
AC138696.2	3.42769e-09	0.812679	0.00273943	0.958258	1
LPIN2	3.42761e-09	0.812667	0.00273931	0.958259	1
AC092683.1	3.41572e-09	0.810818	0.00272033	0.958404	1
FBXO43	3.41535e-09	0.81076	0.00271974	0.958408	1
RPL36A	3.41293e-09	0.810383	0.00271588	0.958438	1
AC006480.2	3.41076e-09	0.810046	0.00271244	0.958464	1
FBLN1	3.38784e-09	0.806462	0.0026761	0.958743	1
GHRL	3.38673e-09	0.806289	0.00267436	0.958756	1
AP002387.1	3.38427e-09	0.805902	0.00267046	0.958786	1
RBP4	3.38234e-09	0.805599	0.00266742	0.95881	1
AL592494.3	3.37732e-09	0.804811	0.00265951	0.958871	1
CAMKMT	3.37687e-09	0.80474	0.0026588	0.958876	1
CDCA5	3.37349e-09	0.80421	0.00265349	0.958918	1
HKDC1	3.3691e-09	0.803517	0.00264657	0.958971	1
MT-CO2	3.36539e-09	0.802933	0.00264075	0.959016	1
CA1	3.36389e-09	0.802697	0.0026384	0.959034	1
46082	3.36216e-09	0.802424	0.00263568	0.959055	1
UCKL1-AS1	3.34667e-09	0.799975	0.00261145	0.959244	1
MIR200CHG	3.34557e-09	0.799801	0.00260974	0.959257	1
AC124283.1	3.34541e-09	0.799777	0.0026095	0.959259	1
VAT1	3.34178e-09	0.799201	0.00260383	0.959303	1
SMIM10	3.33292e-09	0.797794	0.00259004	0.959411	1
SMIM11A	3.33031e-09	0.797379	0.00258598	0.959443	1
ELL2	3.32682e-09	0.796823	0.00258057	0.959485	1
IFT22	3.32626e-09	0.796735	0.0025797	0.959492	1
GPHN	3.31886e-09	0.795555	0.00256823	0.959582	1
MYO7A	3.31846e-09	0.795491	0.00256761	0.959587	1
TPBG	3.31777e-09	0.795382	0.00256655	0.959596	1
UGDH	3.31315e-09	0.794645	0.00255941	0.959652	1
AL138963.3	3.31044e-09	0.794211	0.00255521	0.959685	1
BX284668.6	3.30848e-09	0.793899	0.0025522	0.959709	1
CDC6	3.30534e-09	0.793396	0.00254736	0.959747	1
INSIG1	3.28571e-09	0.790246	0.00251719	0.959986	1
GPM6B	3.2851e-09	0.790148	0.00251625	0.959993	1
SELENOI	3.28497e-09	0.790127	0.00251605	0.959995	1
FAM13C	3.28492e-09	0.790119	0.00251598	0.959995	1
LBHD1	3.28098e-09	0.789485	0.00250995	0.960043	1
AC096642.1	3.27565e-09	0.788626	0.00250179	0.960108	1
IFITM2	3.26657e-09	0.78716	0.00248794	0.960219	1
LILRB5	3.26498e-09	0.786903	0.00248552	0.960238	1
ABAT	3.26214e-09	0.786445	0.00248121	0.960272	1
CYP3A7	3.26082e-09	0.78623	0.00247919	0.960289	1
MAGEH1	3.25915e-09	0.78596	0.00247665	0.960309	1
METTL27	3.25051e-09	0.78456	0.00246355	0.960414	1
AL355312.2	3.23979e-09	0.782818	0.00244733	0.960544	1
CASTOR1	3.23834e-09	0.782581	0.00244513	0.960562	1
AP001527.2	3.23631e-09	0.782251	0.00244207	0.960587	1
AC008440.2	3.23315e-09	0.781736	0.0024373	0.960625	1
AC005838.2	3.23142e-09	0.781454	0.0024347	0.960646	1
SMCR5	3.23118e-09	0.781414	0.00243432	0.960649	1
DNM3OS	3.22706e-09	0.780742	0.00242812	0.960699	1
MATN2	3.22612e-09	0.780589	0.00242671	0.960711	1
SOD3	3.21526e-09	0.778812	0.0024104	0.960843	1
LINC01767	3.21267e-09	0.778388	0.00240652	0.960874	1
BCKDHB	3.20885e-09	0.777762	0.0024008	0.960921	1
AC040162.1	3.20612e-09	0.777313	0.00239671	0.960954	1
AL049840.1	3.19887e-09	0.776123	0.0023859	0.961042	1
GATM	3.19351e-09	0.775241	0.0023779	0.961108	1
DUOXA1	3.1886e-09	0.77443	0.00237059	0.961167	1
BMP4	3.18835e-09	0.774389	0.00237022	0.96117	1
AC020765.2	3.18422e-09	0.773709	0.00236409	0.961221	1
EFHD1	3.1818e-09	0.773308	0.00236049	0.96125	1
AJM1	3.18099e-09	0.773174	0.00235929	0.96126	1
CTHRC1	3.18012e-09	0.773031	0.002358	0.961271	1
L3MBTL4-AS1	3.17627e-09	0.772395	0.0023523	0.961317	1
AC020656.2	3.17453e-09	0.772106	0.00234972	0.961339	1
AC005726.5	3.168e-09	0.771024	0.00234006	0.961418	1
PIP5K1A	3.16664e-09	0.770799	0.00233806	0.961435	1
E2F8	3.16154e-09	0.769952	0.00233053	0.961497	1
PRKAG2-AS1	3.15626e-09	0.769074	0.00232275	0.961561	1
AC093010.3	3.1551e-09	0.768882	0.00232105	0.961575	1
NEU4	3.15254e-09	0.768456	0.00231728	0.961606	1
GLDC	3.15113e-09	0.768221	0.00231521	0.961623	1
EBLN3P	3.15008e-09	0.768046	0.00231367	0.961636	1
KHK	3.14328e-09	0.766912	0.00230369	0.961719	1
ZNF750	3.13768e-09	0.765977	0.00229549	0.961787	1
TRIM63	3.13594e-09	0.765685	0.00229294	0.961808	1
AL662797.1	3.13167e-09	0.764971	0.0022867	0.96186	1
PLCB4	3.12879e-09	0.764488	0.00228249	0.961895	1
AL133453.1	3.11703e-09	0.762515	0.00226538	0.962038	1
A2M	3.11678e-09	0.762473	0.00226501	0.962041	1
ACER2	3.10797e-09	0.760989	0.00225222	0.962149	1
IL36G	3.10521e-09	0.760525	0.00224822	0.962182	1
GAPLINC	3.10379e-09	0.760285	0.00224617	0.962199	1
IRF4	3.10368e-09	0.760267	0.00224601	0.962201	1
HRAS	3.10086e-09	0.759791	0.00224193	0.962235	1
ENOSF1	3.09896e-09	0.759469	0.00223917	0.962258	1
SPRR2D	3.09486e-09	0.758777	0.00223326	0.962308	1
AL133415.1	3.09263e-09	0.758399	0.00223004	0.962335	1
RCN3	3.09229e-09	0.758343	0.00222956	0.962339	1
INHBA	3.09041e-09	0.758024	0.00222685	0.962362	1
KCTD11	3.08442e-09	0.757008	0.00221821	0.962435	1
PLCB1	3.08418e-09	0.756969	0.00221788	0.962438	1
DEPDC1	3.08353e-09	0.756858	0.00221694	0.962446	1
PSMB8-AS1	3.07841e-09	0.755988	0.00220958	0.962508	1
EXT1	3.07207e-09	0.754911	0.00220049	0.962585	1
BICDL2	3.06404e-09	0.753543	0.002189	0.962683	1
AL080317.3	3.06061e-09	0.752957	0.0021841	0.962725	1
FKBP11	3.0593e-09	0.752735	0.00218224	0.962741	1
AL031846.2	3.02565e-09	0.746962	0.00213449	0.96315	1
ATP5MGL	3.02441e-09	0.746748	0.00213274	0.963166	1
CLMN	3.01878e-09	0.745778	0.00212482	0.963234	1
NR4A2	3.01829e-09	0.745692	0.00212411	0.96324	1
PLIN2	3.01067e-09	0.744375	0.00211341	0.963333	1
NAT14	3.01055e-09	0.744354	0.00211323	0.963334	1
CRIM1	3.00994e-09	0.744249	0.00211239	0.963342	1
TBX3	3.00898e-09	0.744082	0.00211103	0.963353	1
MGAT5	3.00859e-09	0.744015	0.00211049	0.963358	1
S100A7	3.00149e-09	0.742784	0.00210053	0.963444	1
KLK10	2.99731e-09	0.742059	0.0020947	0.963495	1
CD27-AS1	2.99463e-09	0.741593	0.00209095	0.963528	1
ZNF331	2.9907e-09	0.740909	0.00208546	0.963576	1
AC142472.1	2.98726e-09	0.740311	0.00208068	0.963618	1
AC010642.2	2.98313e-09	0.73959	0.00207491	0.963668	1
FZD2	2.97879e-09	0.738833	0.00206888	0.963721	1
CTSK	2.97161e-09	0.737578	0.00205893	0.963808	1
CSAD	2.9706e-09	0.737401	0.00205752	0.96382	1
CDCA8	2.97031e-09	0.737351	0.00205713	0.963824	1
COLEC12	2.9685e-09	0.737035	0.00205462	0.963846	1
HAGLROS	2.96022e-09	0.735583	0.00204318	0.963947	1
AC005332.4	2.95593e-09	0.734828	0.00203725	0.963999	1
ATP1B2	2.95441e-09	0.734561	0.00203516	0.964017	1
BHMT2	2.9527e-09	0.734261	0.00203281	0.964038	1
EXOSC4	2.95019e-09	0.733819	0.00202935	0.964069	1
PLOD2	2.94579e-09	0.733044	0.0020233	0.964122	1
COX6A1P2	2.94337e-09	0.732618	0.00201998	0.964152	1
AL590822.2	2.94049e-09	0.732109	0.00201603	0.964187	1
CPM	2.94039e-09	0.732091	0.00201588	0.964188	1
LAMB1	2.93885e-09	0.731819	0.00201378	0.964207	1
AC020915.1	2.93703e-09	0.731498	0.00201128	0.964229	1
PLA2G12B	2.93426e-09	0.731009	0.0020075	0.964263	1
AC074117.1	2.93089e-09	0.730413	0.00200288	0.964304	1
Z93241.1	2.92731e-09	0.729779	0.001998	0.964347	1
SERPINB2	2.91678e-09	0.727911	0.00198365	0.964475	1
PCDH18	2.91575e-09	0.727727	0.00198225	0.964488	1
MEST	2.91262e-09	0.72717	0.00197799	0.964526	1
GABARAP	2.89825e-09	0.724609	0.00195852	0.964701	1
TK1	2.89033e-09	0.723192	0.00194784	0.964797	1
RDH16	2.89029e-09	0.723184	0.00194778	0.964798	1
MEG3	2.88702e-09	0.722599	0.00194338	0.964838	1
SMC4	2.88011e-09	0.721358	0.00193408	0.964922	1
ENC1	2.87788e-09	0.720958	0.00193109	0.964949	1
PECR	2.87773e-09	0.720931	0.00193089	0.964951	1
RAMP1	2.87728e-09	0.720851	0.00193029	0.964956	1
MCM7	2.87108e-09	0.719734	0.00192197	0.965032	1
HIGD1B	2.86763e-09	0.719114	0.00191736	0.965074	1
AP006623.1	2.85739e-09	0.717265	0.00190369	0.965198	1
ST3GAL1	2.85672e-09	0.717144	0.0019028	0.965206	1
GCLM	2.85554e-09	0.716931	0.00190123	0.965221	1
NEK2	2.85531e-09	0.716888	0.00190091	0.965224	1
CPS1	2.85404e-09	0.716659	0.00189923	0.965239	1
PITPNA-AS1	2.85143e-09	0.716186	0.00189576	0.965271	1
MMP1	2.84136e-09	0.714359	0.00188238	0.965393	1
KLHDC9	2.8406e-09	0.714221	0.00188138	0.965403	1
BX890604.1	2.83817e-09	0.713781	0.00187817	0.965432	1
GOT1	2.83809e-09	0.713766	0.00187806	0.965433	1
AC146944.4	2.8373e-09	0.713623	0.00187702	0.965443	1
Z82217.1	2.83454e-09	0.713121	0.00187337	0.965476	1
AL121601.1	2.83097e-09	0.71247	0.00186865	0.96552	1
SDR16C5	2.83075e-09	0.71243	0.00186836	0.965523	1
DLK1	2.82472e-09	0.71133	0.00186041	0.965596	1
SHROOM1	2.82201e-09	0.710835	0.00185684	0.965629	1
CRYL1	2.81861e-09	0.710213	0.00185237	0.96567	1
P4HA1	2.81407e-09	0.709383	0.00184641	0.965726	1
CCR6	2.81295e-09	0.709178	0.00184494	0.965739	1
AC011445.2	2.80963e-09	0.708568	0.00184058	0.96578	1
NNAT	2.80223e-09	0.707209	0.00183089	0.96587	1
PIK3C2G	2.79915e-09	0.706645	0.00182688	0.965907	1
GPLD1	2.79697e-09	0.706243	0.00182403	0.965934	1
AC126614.1	2.79656e-09	0.706168	0.0018235	0.965939	1
RF00598	2.79634e-09	0.706127	0.00182321	0.965941	1
AC004540.2	2.7961e-09	0.706083	0.0018229	0.965944	1
CYP7B1	2.79549e-09	0.70597	0.0018221	0.965952	1
AC005261.1	2.7908e-09	0.705107	0.001816	0.966009	1
AL391244.1	2.78975e-09	0.704912	0.00181462	0.966022	1
AL023581.2	2.78325e-09	0.703713	0.00180619	0.966101	1
SORBS2	2.78211e-09	0.703502	0.00180471	0.966115	1
CKB	2.77954e-09	0.703027	0.00180138	0.966146	1
AL357079.1	2.77886e-09	0.702899	0.00180048	0.966154	1
MRPL53	2.77459e-09	0.70211	0.00179497	0.966206	1
TTR	2.77109e-09	0.701461	0.00179044	0.966249	1
PLPP3	2.76383e-09	0.700112	0.00178106	0.966337	1
KCNE5	2.75858e-09	0.699136	0.00177431	0.966401	1
CERS6	2.75252e-09	0.698005	0.00176651	0.966475	1
LY6K	2.74836e-09	0.69723	0.00176119	0.966525	1
HIST1H2AK	2.74366e-09	0.69635	0.00175516	0.966583	1
MAOB	2.73849e-09	0.695383	0.00174856	0.966646	1
CCDC9B	2.735e-09	0.69473	0.00174411	0.966688	1
CSTB	2.73462e-09	0.694657	0.00174361	0.966693	1
CD8B	2.72993e-09	0.693777	0.00173764	0.96675	1
AC005253.1	2.72979e-09	0.693751	0.00173746	0.966751	1
KIF20A	2.72492e-09	0.692835	0.00173127	0.966811	1
PALMD	2.72322e-09	0.692516	0.00172911	0.966831	1
MISP3	2.71777e-09	0.691489	0.0017222	0.966898	1
ITCH-AS1	2.71547e-09	0.691056	0.00171929	0.966926	1
KIAA0040	2.71214e-09	0.690426	0.00171506	0.966966	1
CREB3L4	2.70919e-09	0.689869	0.00171134	0.967002	1
LAT2	2.70535e-09	0.689142	0.00170649	0.967049	1
TCEAL1	2.6991e-09	0.687958	0.00169862	0.967125	1
CDH19	2.69724e-09	0.687605	0.00169627	0.967148	1
TMEM141	2.69601e-09	0.687373	0.00169473	0.967163	1
CD14	2.68624e-09	0.685515	0.00168247	0.967282	1
ALYREF	2.68411e-09	0.68511	0.00167981	0.967308	1
AC092069.1	2.68233e-09	0.684769	0.00167757	0.967329	1
S100A1	2.68122e-09	0.684559	0.00167619	0.967343	1
WDR54	2.67662e-09	0.68368	0.00167044	0.967399	1
AC027307.3	2.67377e-09	0.683136	0.00166689	0.967433	1
AC015912.3	2.66894e-09	0.682212	0.00166087	0.967492	1
SLC29A1	2.66404e-09	0.681273	0.00165478	0.967552	1
CRLF1	2.65975e-09	0.680449	0.00164945	0.967604	1
MAPK4	2.65394e-09	0.679334	0.00164226	0.967675	1
TMEM45B	2.65267e-09	0.679089	0.00164068	0.96769	1
TYR	2.64815e-09	0.678218	0.00163509	0.967745	1
SOX12	2.64483e-09	0.677578	0.00163099	0.967786	1
SETD2	2.64115e-09	0.676869	0.00162647	0.96783	1
EMC6	2.6403e-09	0.676705	0.00162542	0.967841	1
TUBB	2.63499e-09	0.675678	0.00161888	0.967905	1
CRHBP	2.6346e-09	0.675602	0.0016184	0.96791	1
AC011611.4	2.63224e-09	0.675145	0.00161551	0.967939	1
TMEM97	2.63066e-09	0.674839	0.00161357	0.967958	1
AGT	2.63064e-09	0.674835	0.00161354	0.967959	1
TUBB4A	2.62867e-09	0.674453	0.00161112	0.967982	1
EHMT1	2.62695e-09	0.674119	0.00160901	0.968003	1
SRGN	2.62474e-09	0.673691	0.00160631	0.96803	1
ENO4	2.61473e-09	0.671744	0.00159408	0.968152	1
AC002470.1	2.60755e-09	0.670345	0.00158535	0.968239	1
PTP4A3	2.59486e-09	0.667863	0.00156995	0.968394	1
UMPS	2.5917e-09	0.667244	0.00156613	0.968432	1
PILRB	2.58872e-09	0.666657	0.00156253	0.968469	1
AC006064.4	2.58573e-09	0.66607	0.00155892	0.968505	1
RECQL4	2.58287e-09	0.665508	0.00155547	0.96854	1
ANGPT2	2.57762e-09	0.664473	0.00154915	0.968604	1
CHRD	2.57596e-09	0.664147	0.00154716	0.968624	1
PCCA	2.57518e-09	0.663992	0.00154622	0.968634	1
C8G	2.57204e-09	0.663373	0.00154246	0.968672	1
BNC2-AS1	2.56704e-09	0.662384	0.00153646	0.968733	1
AL645608.7	2.56413e-09	0.66181	0.00153299	0.968768	1
AC124016.2	2.56053e-09	0.661096	0.00152868	0.968812	1
AL627171.1	2.55589e-09	0.660176	0.00152315	0.968868	1
HAS2	2.55149e-09	0.659302	0.00151791	0.968922	1
TM4SF1	2.54959e-09	0.658923	0.00151564	0.968945	1
HIST1H4D	2.54877e-09	0.658761	0.00151467	0.968955	1
KYAT1	2.5478e-09	0.658568	0.00151352	0.968967	1
LPGAT1	2.54617e-09	0.658243	0.00151158	0.968987	1
AC008074.1	2.54442e-09	0.657895	0.00150951	0.969008	1
NAT2	2.54368e-09	0.657747	0.00150863	0.969017	1
MARCKSL1	2.54147e-09	0.657307	0.00150601	0.969044	1
PSMB10	2.53972e-09	0.656957	0.00150393	0.969065	1
FN3K	2.53805e-09	0.656624	0.00150196	0.969086	1
ACO1	2.53068e-09	0.655149	0.00149324	0.969175	1
FRG1BP	2.525e-09	0.654013	0.00148655	0.969244	1
F2RL2	2.52143e-09	0.653297	0.00148236	0.969288	1
MIR503HG	2.52107e-09	0.653224	0.00148193	0.969292	1
SERPINA1	2.52099e-09	0.653207	0.00148183	0.969293	1
AL359513.1	2.52062e-09	0.653133	0.0014814	0.969298	1
MSMO1	2.52003e-09	0.653016	0.00148071	0.969305	1
CLEC10A	2.51571e-09	0.652147	0.00147564	0.969358	1
TCEAL5	2.5154e-09	0.652084	0.00147527	0.969361	1
DHCR24	2.51522e-09	0.652047	0.00147505	0.969364	1
RAB24	2.50776e-09	0.650545	0.00146632	0.969454	1
AC023157.3	2.50614e-09	0.650218	0.00146443	0.969474	1
NR2F1	2.50431e-09	0.649849	0.00146229	0.969496	1
MERTK	2.50284e-09	0.649553	0.00146058	0.969514	1
P4HA3	2.50081e-09	0.649141	0.0014582	0.969539	1
TBX2	2.49559e-09	0.648086	0.00145213	0.969603	1
GPR34	2.49436e-09	0.647836	0.00145069	0.969618	1
HOXA11	2.48754e-09	0.646454	0.00144277	0.969701	1
PRODH2	2.48453e-09	0.645841	0.00143928	0.969737	1
AC103591.3	2.48409e-09	0.645752	0.00143877	0.969743	1
AC093673.1	2.47857e-09	0.64463	0.00143239	0.96981	1
AC022087.1	2.46995e-09	0.642871	0.00142244	0.969915	1
SLC19A2	2.46798e-09	0.642468	0.00142017	0.969939	1
AL031714.1	2.4641e-09	0.641674	0.00141571	0.969986	1
PNMA3	2.4561e-09	0.640034	0.00140653	0.970083	1
FAM198B	2.45576e-09	0.639965	0.00140614	0.970088	1
AC106739.1	2.44872e-09	0.638517	0.00139809	0.970173	1
FZD9	2.44416e-09	0.637579	0.00139289	0.970229	1
AL080317.2	2.44061e-09	0.636846	0.00138884	0.970272	1
SOCS2	2.43896e-09	0.636506	0.00138697	0.970292	1
U62317.3	2.4356e-09	0.635812	0.00138315	0.970333	1
NR4A1	2.43451e-09	0.635588	0.00138192	0.970346	1
AL353622.1	2.43424e-09	0.635531	0.00138161	0.970349	1
SLC2A4RG	2.43109e-09	0.63488	0.00137803	0.970388	1
CHST13	2.42528e-09	0.633676	0.00137146	0.970459	1
AP006284.1	2.42519e-09	0.633657	0.00137135	0.97046	1
AC048341.2	2.42086e-09	0.632758	0.00136646	0.970512	1
AC138150.1	2.41609e-09	0.631767	0.00136108	0.97057	1
SNHG7	2.41602e-09	0.631751	0.001361	0.970571	1
ANXA8L1	2.4158e-09	0.631705	0.00136075	0.970574	1
PDSS2	2.41563e-09	0.631671	0.00136057	0.970576	1
AC138028.1	2.41483e-09	0.631504	0.00135966	0.970586	1
AC007952.4	2.41394e-09	0.631319	0.00135866	0.970597	1
CD38	2.41393e-09	0.631317	0.00135865	0.970597	1
EXTL1	2.4133e-09	0.631184	0.00135793	0.970605	1
AC117498.2	2.41016e-09	0.630531	0.0013544	0.970643	1
ASH1L	2.4097e-09	0.630434	0.00135388	0.970648	1
CRIP3	2.40238e-09	0.628906	0.00134567	0.970737	1
GCLC	2.40176e-09	0.628777	0.00134498	0.970745	1
EIF4EBP3	2.4005e-09	0.628513	0.00134357	0.97076	1
GSTA1	2.39679e-09	0.627737	0.00133942	0.970805	1
C1orf74	2.38843e-09	0.625984	0.0013301	0.970907	1
AC091982.3	2.38706e-09	0.625694	0.00132856	0.970924	1
A1BG	2.38603e-09	0.625479	0.00132742	0.970936	1
FNDC4	2.3854e-09	0.625346	0.00132672	0.970944	1
PIK3C2A	2.38528e-09	0.62532	0.00132658	0.970946	1
FABP3	2.3846e-09	0.625178	0.00132584	0.970954	1
[truncated: 2,294 more rows]

## Sheet: Table S5
complex_name	Affinity(kcal/mol)	RMSD l.b.	RMSD u.b.	Ki(Kd) (298K,nM)
[truncated: 14,417 more rows]

[truncated: 1 more sheets: Table S6]
